# Supplementary material for: High Diversity and Functional Potential of Undescribed “Acidobacteriota” in Danish Wastewater Treatment Plants
Source: Front Microbiol. 2021 Apr 22;12:643950. doi: 10.3389/fmicb.2021.643950 (PMC8100337; doi:10.3389/fmicb.2021.643950)
Supplement: Supplementary file 1 [file Table_1.XLSX]

## Sheet: TableS1
Table S1. Classification and statistics of the identified MAGs from Singleton et al. (2020)
MAG	NCBI genome accession	NumContigs	TotBP	MaxContigBP	AvContigBP	HQMAG	HQdRep	HQdRep99ANI	HQSpRep	Comp	Cont	StrHet	Circ	FLSSU	FLLSU	GTDBTaxRefSeq95	MiDAS3_7Tax	MIdentity	MAlnLgth	SILVA138Tax	SIdentity	SAlnLgth	ilmcov	npcov	max_abund	mm27f	mm534r	ttl_polymorphic_rate	polymut_rate
AalE_18-Q3-R2-46_BATAC.155.fa	JADIYM000000000	39	5570566	531851	142835	1083HQ	468_1	468_1	SPREPHQ	94.02	3.42	0	NA	1	1	d__Bacteria;p__Acidobacteriota;c__Blastocatellia;o__UBA7656;f__;g__;s__	ESV502.1475;tax=d:Bacteria,p:Acidobacteria,c:Blastocatellia_Subgroup_4,o:DS-100,f:midas_f_502,g:midas_g_502,s:midas_s_502;	96.8	1475	GQ487885.1.1515 Bacteria;Acidobacteriota;Blastocatellia;DS-100;uncultured bacterium	96.2	1515	6369013	9915686	0.15121436	1	0	0.018878872589249	0.007587689617382
AalE_18-Q3-R2-46_MAXAC.019.fa	JADIYZ000000000	70	5617161	552199	80245.2	1083HQ	433_1	433_1	NA	92.74	4.27	40	NA	1	1	d__Bacteria;p__Acidobacteriota;c__Thermoanaerobaculia;o__UBA5066;f__UBA5066;g__UBA5066;s__	ESV1688.1476;tax=d:Bacteria,p:Acidobacteria,c:Holophagae,o:Subgroup_7,f:midas_f_973,g:midas_g_973,s:midas_s_973;	99.3	1476	JQ619832.1.1480 Bacteria;Acidobacteriota;Holophagae;Subgroup 7;Acidobacteria bacterium enrichment culture clone CV-04	98.9	1480	78177085	11765935	NA	0	0	0.060260924027064	0.01815511480861
AalW_18-Q3-R10-53_BAT3C.204.fa	JADIZP000000000	39	5782885	1164624	148279.1	1083HQ	468_1	468_1	NA	93.16	4.27	0	NA	2	2	d__Bacteria;p__Acidobacteriota;c__Blastocatellia;o__UBA7656;f__;g__;s__	ESV575.1475;tax=d:Bacteria,p:Acidobacteria,c:Blastocatellia_Subgroup_4,o:DS-100,f:midas_f_502,g:midas_g_502,s:midas_s_502;	99.9	1475	HQ114113.1.1514 Bacteria;Acidobacteriota;Blastocatellia;DS-100;uncultured bacterium	97.9	1515	64057255	9413795	NA	0	0	0.011669201884598	0.004146132480721
AalW_18-Q3-R10-53_MAXAC.144.fa	JADJBB000000000	30	5079012	2161343	169300.4	1083HQ	233_0	233_0	SPREPHQ	94.02	2.56	0	NA	2	2	d__Bacteria;p__Acidobacteriota;c__Blastocatellia;o__Pyrinomonadales;f__Pyrinomonadaceae;g__OLB17;s__	ESV233.1445;tax=d:Bacteria,p:Acidobacteria,c:Blastocatellia_Subgroup_4,o:Blastocatellales,f:Blastocatellaceae,g:JGI_0001001-H03,s:midas_s_233;	99.9	1446	AF234684.1.1535 Bacteria;Proteobacteria;Gammaproteobacteria;Burkholderiales;Rhodocyclaceae;Zoogloea;uncultured sludge bacterium H7	98	1538	939924	16946371	0.13159728	0	0	0.010199791093547	0.002090484749859
Aved_18-Q3-R54-62_BATAC.345.fa	JADJCI000000000	25	4274637	1000814	170985.5	1083HQ	235_1	235_1	NA	92.31	3.85	83.33	NA	1	1	d__Bacteria;p__Acidobacteriota;c__Blastocatellia;o__Pyrinomonadales;f__Pyrinomonadaceae;g__OLB17;s__	ESV518.1443;tax=d:Bacteria,p:Acidobacteria,c:Blastocatellia_Subgroup_4,o:Blastocatellales,f:Blastocatellaceae,g:JGI_0001001-H03,s:midas_s_518;	99.9	1443	FR749748.1.1486 Bacteria;Acidobacteriota;Blastocatellia;Blastocatellales;Blastocatellaceae;JGI 0001001-H03;uncultured Acidobacteria bacterium	99.3	1486	5302581	15102577	NA	0	0	0.031562640093973	0.007665497776257
Aved_18-Q3-R54-62_BATAC.601.fa	JADJCQ000000000	15	3961352	1273060	264090.1	1083HQ	232_1	232_1	NA	91.88	2.56	0	NA	1	1	d__Bacteria;p__Acidobacteriota;c__Blastocatellia;o__Pyrinomonadales;f__Pyrinomonadaceae;g__OLB17;s__	ESV1248.1444;tax=d:Bacteria,p:Acidobacteria,c:Blastocatellia_Subgroup_4,o:Blastocatellales,f:Blastocatellaceae,g:Stenotrophobacter,s:midas_s_1188;	99.9	1444	KX771542.1.1341 Bacteria;Acidobacteriota;Blastocatellia;Blastocatellales;Blastocatellaceae;Stenotrophobacter;uncultured bacterium	98	1341	5336319	14388816	NA	0	0	0.017187867387726	0.004562725800424
Aved_18-Q3-R54-62_BATAC.851.fa	JADJCZ000000000	21	5688097	1146743	270861.8	1083HQ	239_1	239_4	NA	94.02	2.56	33.33	NA	1	1	d__Bacteria;p__Acidobacteriota;c__Blastocatellia;o__UBA7656;f__;g__;s__	ESV2551.1452;tax=d:Bacteria,p:Acidobacteria,c:Blastocatellia_Subgroup_4,o:11-24,f:midas_f_1424,g:midas_g_1424,s:midas_s_1424;	97.9	1452	FPLM01008826.16.1524 Bacteria;Acidobacteriota;Blastocatellia;11-24;metagenome	97.5	1510	6274973	13440615	NA	0	0	0.012699991710188	0.003986909027679
EsbE_18-Q3-R3-47_BAT3C.144.fa	JADJJY000000000	5	3369823	1464357	673964.6	1083HQ	236_1	236_1	SPREPHQ	96.58	2.75	0	NA	1	1	d__Bacteria;p__Acidobacteriota;c__Blastocatellia;o__Pyrinomonadales;f__Pyrinomonadaceae;g__OLB17;s__	ESV623.1444;tax=d:Bacteria,p:Acidobacteria,c:Blastocatellia_Subgroup_4,o:Blastocatellales,f:Blastocatellaceae,g:Stenotrophobacter,s:midas_s_144;	100	1444	FPLP01002096.13.1514 Bacteria;Acidobacteriota;Blastocatellia;Blastocatellales;Blastocatellaceae;Stenotrophobacter;metagenome	99.9	1502	10570855	16416658	0.17511915	0	0	0.011200348232053	0.001973059391063
EsbE_18-Q3-R3-47_BATAC.228.fa	JADJKJ000000000	3	3900387	3232176	1300129	1083HQ	237_1	237_1	NA	94.87	1.76	0	NA	1	1	d__Bacteria;p__Acidobacteriota;c__Blastocatellia;o__Pyrinomonadales;f__Pyrinomonadaceae;g__OLB17;s__	ESV170.1443;tax=d:Bacteria,p:Acidobacteria,c:Blastocatellia_Subgroup_4,o:Blastocatellales,f:Blastocatellaceae,g:JGI_0001001-H03,s:midas_s_170;	99.9	1443	FPLP01002120.13.1513 Bacteria;Acidobacteriota;Blastocatellia;Blastocatellales;Blastocatellaceae;JGI 0001001-H03;metagenome	99.5	1501	905837	14800632	NA	0	0	0.005815690151119	0.001341306503561
EsbE_18-Q3-R3-47_MAXAC.007.fa	JADJKR000000000	47	3301456	211167	70243.7	1083HQ	304_1	304_3	NA	98.25	3.51	75	NA	2	2	d__Bacteria;p__Acidobacteriota;c__Holophagae;o__Holophagales;f__Holophagaceae;g__Geothrix;s__	ESV745.1462;tax=d:Bacteria,p:Acidobacteria,c:Holophagae,o:Holophagales,f:Holophagaceae,g:Geothrix,s:midas_s_443;	99.8	1462	FPLP01010013.9.1526 Bacteria;Acidobacteriota;Holophagae;Holophagales;Holophagaceae;Geothrix;metagenome	99.1	1520	17812931	13228505	NA	0	0	0.066241882154116	0.015486177362874
EsbW_18-Q3-R4-48_BAT3C.194.fa	JADJLO000000000	45	5949241	680284	132205.4	1083HQ	239_1	239_3	SPREPHQ	92.08	1.71	0	NA	1	1	d__Bacteria;p__Acidobacteriota;c__Blastocatellia;o__UBA7656;f__;g__;s__	ESV1424.1452;tax=d:Bacteria,p:Acidobacteria,c:Blastocatellia_Subgroup_4,o:11-24,f:midas_f_1424,g:midas_g_1424,s:midas_s_1424;	99.7	1452	FPLM01008826.16.1524 Bacteria;Acidobacteriota;Blastocatellia;11-24;metagenome	99.5	1510	5218487	10688405	0.1837028	0	0	0.018600487081082	0.006797322034332
EsbW_18-Q3-R4-48_BAT3C.4_cln.fa	CP064972	1	5224191	5224191	5224191	1083HQ	458_0	458_0	SPREPHQ	96.1	1.99	0	CIRCULAR	1	1	d__Bacteria;p__Acidobacteriota;c__Thermoanaerobaculia;o__UBA5704;f__UBA5704;g__;s__	ESV4082.1477;tax=d:Bacteria,p:Acidobacteria,c:Thermoanaerobaculia,o:Thermoanaerobaculales,f:Thermoanaerobaculaceae,g:Subgroup_10,s:midas_s_4082;	99.9	1477	FPLK01001191.19.1553 Bacteria;Acidobacteriota;Thermoanaerobaculia;Thermoanaerobaculales;Thermoanaerobaculaceae;Subgroup 10;metagenome	98.1	1535	1831201	24095512	34512162	0	0	0.000294090335131	8.63778e+08
EsbW_18-Q3-R4-48_BATAC.318.fa	JADJMK000000000	46	5938608	674764	129100.2	1083HQ	231_1	231_1	NA	91.03	3.47	14.29	NA	1	1	d__Bacteria;p__Acidobacteriota;c__Blastocatellia;o__Pyrinomonadales;f__Pyrinomonadaceae;g__;s__	ESV895.1442;tax=d:Bacteria,p:Acidobacteria,c:Blastocatellia_Subgroup_4,o:Blastocatellales,f:Blastocatellaceae,g:JGI_0001001-H03,s:midas_s_895;	99.4	1443	FPLP01004473.3.1243 Bacteria;Acidobacteriota;Blastocatellia;Blastocatellales;Blastocatellaceae;JGI 0001001-H03;metagenome	99.4	1242	6397851	12014538	NA	0	0	0.009718904505305	0.003021352981694
EsbW_18-Q3-R4-48_MAXAC.080.fa	JADJNJ000000000	19	4087816	1698061	215148.2	1083HQ	237_1	237_1	NA	96.58	1.76	0	NA	1	1	d__Bacteria;p__Acidobacteriota;c__Blastocatellia;o__Pyrinomonadales;f__Pyrinomonadaceae;g__OLB17;s__	ESV170.1443;tax=d:Bacteria,p:Acidobacteria,c:Blastocatellia_Subgroup_4,o:Blastocatellales,f:Blastocatellaceae,g:JGI_0001001-H03,s:midas_s_170;	99.7	1443	FPLP01002120.13.1513 Bacteria;Acidobacteriota;Blastocatellia;Blastocatellales;Blastocatellaceae;JGI 0001001-H03;metagenome	99.3	1501	67051845	13650165	NA	0	0	0.00653012188269	0.002246517897259
Fred_18-Q3-R57-64_BAT3C.662.fa	JADJOP000000000	43	6847208	589089	159237.4	1083HQ	192_0	192_0	SPREPHQ	95.36	4.4	50	NA	1	1	d__Bacteria;p__Acidobacteriota;c__Acidobacteriae;o__Bryobacterales;f__Bryobacteraceae;g__;s__	ESV4204.1417;tax=d:Bacteria,p:Acidobacteria,c:Acidobacteriia,o:Solibacterales,f:Solibacteraceae_Subgroup_3,g:Bryobacter,s:midas_s_3298;	99.6	1417	FPLS01023674.10.1484 Bacteria;Acidobacteriota;Acidobacteriae;Bryobacterales;Bryobacteraceae;Bryobacter;metagenome	99	1475	7894831	15223831	0.11106078	1	0	0.041194151001106	0.009132214539518
Fred_18-Q3-R57-64_BAT3C.705.fa	JADJOS000000000	5	4128691	2841655	825738.2	1083HQ	232_1	232_1	SPREPHQ	95.73	3.04	76.92	NA	1	1	d__Bacteria;p__Acidobacteriota;c__Blastocatellia;o__Pyrinomonadales;f__Pyrinomonadaceae;g__OLB17;s__	ESV1248.1444;tax=d:Bacteria,p:Acidobacteria,c:Blastocatellia_Subgroup_4,o:Blastocatellales,f:Blastocatellaceae,g:Stenotrophobacter,s:midas_s_1188;	99.8	1444	KX771542.1.1341 Bacteria;Acidobacteriota;Blastocatellia;Blastocatellales;Blastocatellaceae;Stenotrophobacter;uncultured bacterium	98	1341	702774	1977116	0.10368525	0	0	0.026816243233005	0.005898902633598
Fred_18-Q3-R57-64_BATAC.318.fa	JADJPF000000000	29	6273563	750416	216329.8	1083HQ	76_0	76_0	SPREPHQ	94.02	4.38	0	NA	3	3	d__Bacteria;p__Acidobacteriota;c__Blastocatellia;o__UBA7656;f__;g__;s__	ESV1424.1452;tax=d:Bacteria,p:Acidobacteria,c:Blastocatellia_Subgroup_4,o:11-24,f:midas_f_1424,g:midas_g_1424,s:midas_s_1424;	82.9	1482	JX016641.1.1516 Bacteria;Acidobacteriota;Blastocatellia;11-24;uncultured bacterium	95.7	1519	56345644	13506159	0.08872602	0	0	0.004602751432844	0.001948272472161
Fred_18-Q3-R57-64_MAXAC.250.fa	JADJQL000000000	52	5527228	533661	106292.8	1083HQ	231_1	231_2	NA	92.45	3.8	75	NA	1	1	d__Bacteria;p__Acidobacteriota;c__Blastocatellia;o__Pyrinomonadales;f__Pyrinomonadaceae;g__;s__	ESV895.1442;tax=d:Bacteria,p:Acidobacteria,c:Blastocatellia_Subgroup_4,o:Blastocatellales,f:Blastocatellaceae,g:JGI_0001001-H03,s:midas_s_895;	99.2	1442	FPLP01004473.3.1243 Bacteria;Acidobacteriota;Blastocatellia;Blastocatellales;Blastocatellaceae;JGI 0001001-H03;metagenome	98.8	1241	56846423	12203158	NA	0	0	0.017653919341968	0.004887327857056
Hade_18-Q3-R52-61_BATAC.229.fa	JADJRV000000000	41	3716898	329640	90656	1083HQ	236_2	236_2	SPREPHQ	90.53	3.85	60	NA	1	1	d__Bacteria;p__Acidobacteriota;c__Blastocatellia;o__Pyrinomonadales;f__Pyrinomonadaceae;g__OLB17;s__	ESV144.1444;tax=d:Bacteria,p:Acidobacteria,c:Blastocatellia_Subgroup_4,o:Blastocatellales,f:Blastocatellaceae,g:Stenotrophobacter,s:midas_s_144;	99.8	1444	FPLP01002096.13.1514 Bacteria;Acidobacteriota;Blastocatellia;Blastocatellales;Blastocatellaceae;Stenotrophobacter;metagenome	99.8	1502	60576606	14240134	0.310835	0	0	0.076684475615939	0.01232353207792
Hade_18-Q3-R52-61_BATAC.287.fa	JADJRY000000000	38	5710942	701691	150288	1083HQ	239_1	239_1	NA	93.56	4.27	20	NA	1	1	d__Bacteria;p__Acidobacteriota;c__Blastocatellia;o__UBA7656;f__;g__;s__	ESV1424.1452;tax=d:Bacteria,p:Acidobacteria,c:Blastocatellia_Subgroup_4,o:11-24,f:midas_f_1424,g:midas_g_1424,s:midas_s_1424;	99.6	1452	FPLM01008826.16.1524 Bacteria;Acidobacteriota;Blastocatellia;11-24;metagenome	99.3	1510	53419313	10647833	NA	0	0	0.025718945938738	0.009762438825449
Hade_18-Q3-R52-61_MAXAC.360.fa	JADJTD000000000	14	4595114	4150144	328222.4	1083HQ	234_0	234_0	SPREPHQ	96.58	0.85	0	NA	1	1	d__Bacteria;p__Acidobacteriota;c__Blastocatellia;o__Pyrinomonadales;f__Pyrinomonadaceae;g__OLB17;s__	ESV8283.1443;tax=d:Bacteria,p:Acidobacteria,c:Blastocatellia_Subgroup_4,o:Blastocatellales,f:Blastocatellaceae,g:Stenotrophobacter,s:midas_s_2272;	99.4	1445	JX114360.1.1479 Bacteria;Acidobacteriota;Blastocatellia;Blastocatellales;Blastocatellaceae;Stenotrophobacter;uncultured Acidobacteria bacterium	98.8	1481	24295134	30136902	0.30830342	0	0	0.001333262864192	0.000313543998547
Hirt_18-Q3-R61-65_MAXAC.091.fa	JADJUS000000000	22	5251049	1934998	238684	1083HQ	452_0	452_0	SPREPHQ	96.58	4.7	14.29	NA	2	2	d__Bacteria;p__Acidobacteriota;c__Vicinamibacteria;o__Vicinamibacterales;f__SCN-69-37;g__SYFT01;s__	ESV352.1476;tax=d:Bacteria,p:Acidobacteria,c:Subgroup_6,o:midas_o_352,f:midas_f_352,g:midas_g_352,s:midas_s_352;	100	1476	FPLP01011240.17.1411 Bacteria;Acidobacteriota;Vicinamibacteria;Vicinamibacterales;uncultured;metagenome	99.6	1395	18398663	29889826	0.318089	0	0	0.015429661841087	0.002663617215845
Hjor_18-Q3-R7-51_BAT3C.167.fa	JADJVE000000000	19	4261279	575806	224277.8	1083HQ	434_0	434_0	SPREPHQ	98.72	2.56	33.33	NA	1	1	d__Bacteria;p__Acidobacteriota;c__Thermoanaerobaculia;o__UBA5066;f__UBA5066;g__Fen-183;s__	ESV4785.1478;tax=d:Bacteria,p:Acidobacteria,c:Holophagae,o:Subgroup_7,f:midas_f_973,g:midas_g_973,s:midas_s_4785;	100	1478	LC213267.1.1513 Bacteria;Acidobacteriota;Holophagae;Subgroup 7;uncultured delta proteobacterium	99.7	1514	16597826	15003347	0.19096741	0	0	0.02540681835434	0.006784971724431
Hjor_18-Q3-R7-51_BAT3C.239.fa	JADJVF000000000	38	4586032	309885	120685.1	1083HQ	433_2	433_3	SPREPHQ	92.51	2.56	0	NA	1	1	d__Bacteria;p__Acidobacteriota;c__Thermoanaerobaculia;o__UBA5066;f__UBA5066;g__UBA5066;s__	ESV5398.1476;tax=d:Bacteria,p:Acidobacteria,c:Holophagae,o:Subgroup_7,f:midas_f_973,g:midas_g_973,s:midas_s_973;	99.7	1476	EU234275.1.1515 Bacteria;Acidobacteriota;Holophagae;Subgroup 7;uncultured bacterium	99.2	1515	21464521	16073704	0.20031576	0	0	0.077095797500496	0.021957138097304
Hjor_18-Q3-R7-51_BATAC.136.fa	JADJVL000000000	34	3867194	362148	113741	1083HQ	306_0	306_0	SPREPHQ	98.25	2.63	66.67	NA	1	1	d__Bacteria;p__Acidobacteriota;c__Holophagae;o__Holophagales;f__Holophagaceae;g__;s__	ESV1490.1462;tax=d:Bacteria,p:Acidobacteria,c:Holophagae,o:Holophagales,f:Holophagaceae,g:Geothrix,s:midas_s_1121;	100	1462	KT283079.1.1500 Bacteria;Acidobacteriota;Holophagae;Holophagales;Holophagaceae;Geothrix;uncultured bacterium	96.7	1503	16526928	9427474	0.19034837	0	0	0.027205144010419	0.006842936017094
Kalu_18-Q3-R12-55_BAT3C.226.fa	JADJWI000000000	8	3805121	1386829	475640.1	1083HQ	226_0	226_0	SPREPHQ	95.73	4.75	42.86	NA	1	1	d__Bacteria;p__Acidobacteriota;c__Blastocatellia;o__Pyrinomonadales;f__Pyrinomonadaceae;g__OLB17;s__	ESV3417.1445;tax=d:Bacteria,p:Acidobacteria,c:Blastocatellia_Subgroup_4,o:Blastocatellales,f:Blastocatellaceae,g:Stenotrophobacter,s:midas_s_3417;	94.7	1445	JQ824915.1.1479 Bacteria;Acidobacteriota;Blastocatellia;Blastocatellales;Blastocatellaceae;uncultured;uncultured bacterium	99.5	1479	17006601	17032106	0.23125556	0	0	0.018422131636218	0.003045321748368
Kalu_18-Q3-R12-55_BAT3C.261.fa	JADJWL000000000	29	6412234	1098693	221111.5	1083HQ	194_0	194_0	SPREPHQ	97.37	0	0	NA	1	1	d__Bacteria;p__Acidobacteriota;c__Acidobacteriae;o__Bryobacterales;f__Bryobacteraceae;g__;s__	ESV7865.1419;tax=d:Bacteria,p:Acidobacteria,c:Acidobacteriia,o:Solibacterales,f:Solibacteraceae_Subgroup_3,g:Elev-16S-1166,s:midas_s_7865;	94.4	1423	JF265992.1.1324 Bacteria;Acidobacteriota;Acidobacteriae;Bryobacterales;Bryobacteraceae;Bryobacter;uncultured bacterium	94.9	1324	14230349	92659235	0.20336807	1	0	0.006206799489041	0.001612298385857
Kalu_18-Q3-R12-55_BAT3C.268.fa	JADJWM000000000	21	4391464	1104336	209117.3	1083HQ	229_0	229_0	SPREPHQ	95.73	4.61	71.43	NA	1	1	d__Bacteria;p__Acidobacteriota;c__Blastocatellia;o__Pyrinomonadales;f__Pyrinomonadaceae;g__OLB17;s__	ESV3417.1445;tax=d:Bacteria,p:Acidobacteria,c:Blastocatellia_Subgroup_4,o:Blastocatellales,f:Blastocatellaceae,g:Stenotrophobacter,s:midas_s_3417;	95.3	1445	GQ487927.1.1485 Bacteria;Acidobacteriota;Blastocatellia;Blastocatellales;Blastocatellaceae;Stenotrophobacter;uncultured bacterium	99.1	1485	16375443	16557655	0.2245683	0	0	0.033735549022226	0.006321813675115
Kalu_18-Q3-R12-55_BAT3C.355.fa	JADJWP000000000	2	3793765	3357313	1896882.5	1083HQ	227_0	227_0	SPREPHQ	95.73	1.76	0	NA	1	1	d__Bacteria;p__Acidobacteriota;c__Blastocatellia;o__Pyrinomonadales;f__Pyrinomonadaceae;g__OLB17;s__OLB17 sp002333435	ESV3417.1445;tax=d:Bacteria,p:Acidobacteria,c:Blastocatellia_Subgroup_4,o:Blastocatellales,f:Blastocatellaceae,g:Stenotrophobacter,s:midas_s_3417;	96.8	1445	KJ783096.1.1483 Bacteria;Acidobacteriota;Blastocatellia;Blastocatellales;Blastocatellaceae;uncultured;uncultured bacterium	97.6	1484	3526676	35233723	0.5117999	0	0	0.001130742315524	0.000273001726448
Kalu_18-Q3-R12-55_MAXAC.078_cln.fa	CP065000	1	3393545	3393545	3393545	1083HQ	228_0	228_0	SPREPHQ	95.73	1.71	0	CIRCULAR	1	1	d__Bacteria;p__Acidobacteriota;c__Blastocatellia;o__Pyrinomonadales;f__Pyrinomonadaceae;g__OLB17;s__	ESV1391.1443;tax=d:Bacteria,p:Acidobacteria,c:Blastocatellia_Subgroup_4,o:Blastocatellales,f:Blastocatellaceae,g:JGI_0001001-H03,s:midas_s_518;	95.9	1443	KT361136.1.1509 Bacteria;Acidobacteriota;Blastocatellia;Blastocatellales;Blastocatellaceae;JGI 0001001-H03;uncultured bacterium	99.3	1510	31382374	31041441	0.82033294	0	0	0.000775383732778	0.000194939284739
Kalu_18-Q3-R12-55_MAXAC.123.fa	JADJXM000000000	37	5835500	626479	157716.2	1083HQ	240_0	240_0	SPREPHQ	91.45	4.27	50	NA	1	1	d__Bacteria;p__Acidobacteriota;c__Blastocatellia;o__Pyrinomonadales;f__;g__;s__	ESV3163.1444;tax=d:Bacteria,p:Acidobacteria,c:Blastocatellia_Subgroup_4,o:11-24,f:midas_f_1424,g:midas_g_1424,s:midas_s_3163;	99.6	1444	KJ782783.1.1483 Bacteria;Acidobacteriota;Blastocatellia;11-24;uncultured bacterium	98.9	1483	13970432	11124575	0.42718902	0	0	0.010424641326718	0.002717113808607
Kalu_18-Q3-R12-55_MAXAC.141_sub.fa	JADJXP000000000	3	3307481	2245284	1102493.6	1083HQ	238_0	238_0	SPREPHQ	97.44	0.85	0	NA	1	1	d__Bacteria;p__Acidobacteriota;c__Blastocatellia;o__Pyrinomonadales;f__Pyrinomonadaceae;g__OLB17;s__	ESV1204.1443;tax=d:Bacteria,p:Acidobacteria,c:Blastocatellia_Subgroup_4,o:Blastocatellales,f:Blastocatellaceae,g:JGI_0001001-H03,s:midas_s_1204;	96	1445	JF828759.1.1483 Bacteria;Acidobacteriota;Blastocatellia;Blastocatellales;Blastocatellaceae;JGI 0001001-H03;uncultured bacterium	98.8	1484	33818268	3313102	0.48693785	0	0	0.00202610557911	0.000352028633489
Kalu_18-Q3-R12-55_MAXAC.185_cln.fa	CP065003	1	4490879	4490879	4490879	1083HQ	230_0	230_0	SPREPHQ	97.44	0.9	0	CIRCULAR	1	1	d__Bacteria;p__Acidobacteriota;c__Blastocatellia;o__Pyrinomonadales;f__Pyrinomonadaceae;g__QQUY01;s__	ESV8431.1441;tax=d:Bacteria,p:Acidobacteria,c:Blastocatellia_Subgroup_4,o:Blastocatellales,f:Blastocatellaceae,g:JGI_0001001-H03,s:midas_s_895;	92.4	1447	AB722096.1.1373 Bacteria;Acidobacteriota;Blastocatellia;Blastocatellales;Blastocatellaceae;Blastocatella;uncultured bacterium	96.4	1373	6805642	4663028	14962729	0	0	1.1599e+09	5.23068e+07
Kalu_18-Q3-R12-55_MAXAC.198_cln.fa	CP065005	1	6333691	6333691	6333691	1083HQ	241_0	241_0	SPREPHQ	95.73	3.42	0	CIRCULAR	1	1	d__Bacteria;p__Acidobacteriota;c__Blastocatellia;o__Pyrinomonadales;f__;g__;s__	ESV3163.1444;tax=d:Bacteria,p:Acidobacteria,c:Blastocatellia_Subgroup_4,o:11-24,f:midas_f_1424,g:midas_g_1424,s:midas_s_3163;	98.8	1445	KJ782783.1.1483 Bacteria;Acidobacteriota;Blastocatellia;11-24;uncultured bacterium	99.4	1484	3398583	20826485	0.4905023	0	0	0.001278099259228	0.000304346885353
Lyne_18-Q3-R50-59_MAXAC.015.fa	JADJZB000000000	33	5710626	647760	173049.3	1083HQ	433_1	433_2	SPREPHQ	95.94	2.56	0	NA	1	1	d__Bacteria;p__Acidobacteriota;c__Thermoanaerobaculia;o__UBA5066;f__UBA5066;g__UBA5066;s__	ESV973.1476;tax=d:Bacteria,p:Acidobacteria,c:Holophagae,o:Subgroup_7,f:midas_f_973,g:midas_g_973,s:midas_s_973;	99.9	1476	JQ619832.1.1480 Bacteria;Acidobacteriota;Holophagae;Subgroup 7;Acidobacteria bacterium enrichment culture clone CV-04	99.5	1480	19229193	31029816	0.865287	0	0	0.048105945621605	0.012942478261487
Mari_18-Q3-R65-66_BATAC.326.fa	JADKAU000000000	14	3886761	747823	277625.8	1083HQ	237_1	237_1	NA	96.58	1.76	0	NA	1	1	d__Bacteria;p__Acidobacteriota;c__Blastocatellia;o__Pyrinomonadales;f__Pyrinomonadaceae;g__OLB17;s__	ESV170.1443;tax=d:Bacteria,p:Acidobacteria,c:Blastocatellia_Subgroup_4,o:Blastocatellales,f:Blastocatellaceae,g:JGI_0001001-H03,s:midas_s_170;	99.8	1443	FPLP01002120.13.1513 Bacteria;Acidobacteriota;Blastocatellia;Blastocatellales;Blastocatellaceae;JGI 0001001-H03;metagenome	99.4	1501	8835851	11135063	NA	0	0	0.010914680095212	0.002234755260585
Mari_18-Q3-R65-66_MAXAC.049.fa	JADKBC000000000	50	3757211	501719	75144.2	1083HQ	216_0	216_0	SPREPHQ	97.86	4.82	0	NA	2	1	d__Bacteria;p__Acidobacteriota;c__Holophagae;o__Holophagales;f__Holophagaceae;g__Holophaga;s__	ESV3236.1462;tax=d:Bacteria,p:Acidobacteria,c:Holophagae,o:Holophagales,f:Holophagaceae,g:midas_g_201,s:midas_s_3236;	100	1462	FPLP01002205.15.1532 Bacteria;Acidobacteriota;Holophagae;Holophagales;Holophagaceae;metagenome	97.7	1522	14766491	9210683	0.22507836	0	0	0.015219704058431	0.003208351967701
Mari_18-Q3-R65-66_MAXAC.226.fa	JADKBM000000000	16	5677984	1683217	354874	1083HQ	231_1	231_3	SPREPHQ	96.58	2.61	25	NA	1	1	d__Bacteria;p__Acidobacteriota;c__Blastocatellia;o__Pyrinomonadales;f__Pyrinomonadaceae;g__;s__	ESV895.1442;tax=d:Bacteria,p:Acidobacteria,c:Blastocatellia_Subgroup_4,o:Blastocatellales,f:Blastocatellaceae,g:JGI_0001001-H03,s:midas_s_895;	99.9	1442	FPLP01004473.3.1243 Bacteria;Acidobacteriota;Blastocatellia;Blastocatellales;Blastocatellaceae;JGI 0001001-H03;metagenome	99.6	1241	16335276	19202242	0.2551718	0	0	0.005986535185261	0.001336936434398
OdNE_18-Q3-R46-58_BATAC.193.fa	JADKBZ000000000	36	6725827	786226	186828.5	1083HQ	432_1	432_1	SPREPHQ	96.15	2.14	0	NA	1	1	d__Bacteria;p__Acidobacteriota;c__Thermoanaerobaculia;o__UBA5066;f__UBA5066;g__UBA5066;s__	ESV2356.1476;tax=d:Bacteria,p:Acidobacteria,c:Holophagae,o:Subgroup_7,f:midas_f_973,g:midas_g_973,s:midas_s_973;	99.3	1476	AM180888.1.1547 Bacteria;Acidobacteriota;Holophagae;Subgroup 7;uncultured Acidobacteria bacterium	99.1	1547	12909015	11044811	0.67008656	0	0	0.023541619623199	0.006799776339079
OdNE_18-Q3-R46-58_MAXAC.008.fa	JADKCH000000000	35	3466241	777077	99035.5	1083HQ	304_1	304_1	SPREPHQ	96.44	2.19	0	NA	2	2	d__Bacteria;p__Acidobacteriota;c__Holophagae;o__Holophagales;f__Holophagaceae;g__Geothrix;s__	ESV443.1462;tax=d:Bacteria,p:Acidobacteria,c:Holophagae,o:Holophagales,f:Holophagaceae,g:Geothrix,s:midas_s_443;	99.8	1464	FPLP01010013.9.1526 Bacteria;Acidobacteriota;Holophagae;Holophagales;Holophagaceae;Geothrix;metagenome	98.7	1521	2159164	12406346	0.61273086	0	0	0.025389099043904	0.005745302979938
OdNW_18-Q3-R42-56_BATAC.478.fa	JADKDS000000000	41	3303267	333868	80567.5	1083HQ	304_1	304_2	NA	90.35	1.4	75	NA	3	2	d__Bacteria;p__Acidobacteriota;c__Holophagae;o__Holophagales;f__Holophagaceae;g__Geothrix;s__	ESV443.1462;tax=d:Bacteria,p:Acidobacteria,c:Holophagae,o:Holophagales,f:Holophagaceae,g:Geothrix,s:midas_s_443;	99.9	1463	FPLP01001808.1.1365 Bacteria;Acidobacteriota;Holophagae;Holophagales;Holophagaceae;Geothrix;metagenome	93.9	1366	11597813	9486066	NA	0	0	0.041421474850513	0.009668346728516
OdNW_18-Q3-R42-56_MAXAC.155.fa	JADKEF000000000	20	3913344	774513	195667.2	1083HQ	235_1	235_2	SPREPHQ	95.73	2.56	50	NA	1	1	d__Bacteria;p__Acidobacteriota;c__Blastocatellia;o__Pyrinomonadales;f__Pyrinomonadaceae;g__OLB17;s__	ESV518.1443;tax=d:Bacteria,p:Acidobacteria,c:Blastocatellia_Subgroup_4,o:Blastocatellales,f:Blastocatellaceae,g:JGI_0001001-H03,s:midas_s_518;	99.9	1443	FR749748.1.1486 Bacteria;Acidobacteriota;Blastocatellia;Blastocatellales;Blastocatellaceae;JGI 0001001-H03;uncultured Acidobacteria bacterium	99.4	1486	7399672	112085	0.1555601	0	0	0.028320438172086	0.005796387888011
Rand_18-Q3-R56-63_MAXAC.181.fa	JADKFO000000000	50	5355134	506720	107102.7	1083HQ	239_1	239_2	NA	92.02	2.56	33.33	NA	1	1	d__Bacteria;p__Acidobacteriota;c__Blastocatellia;o__UBA7656;f__;g__;s__	ESV1424.1452;tax=d:Bacteria,p:Acidobacteria,c:Blastocatellia_Subgroup_4,o:11-24,f:midas_f_1424,g:midas_g_1424,s:midas_s_1424;	99	1452	FPLM01008826.16.1524 Bacteria;Acidobacteriota;Blastocatellia;11-24;metagenome	98.8	1510	6947506	84413395	NA	0	0	0.018443448146259	0.005754109036478
Ribe_18-Q3-R11-54_MAXAC.077.fa	JADKGR000000000	89	7489364	455110	84150.2	1083HQ	432_1	432_2	NA	92.26	4.56	54.55	NA	3	3	d__Bacteria;p__Acidobacteriota;c__Thermoanaerobaculia;o__UBA5066;f__UBA5066;g__UBA5066;s__	ESV2356.1476;tax=d:Bacteria,p:Acidobacteria,c:Holophagae,o:Subgroup_7,f:midas_f_973,g:midas_g_973,s:midas_s_973;	99.9	1476	AM180888.1.1547 Bacteria;Acidobacteriota;Holophagae;Subgroup 7;uncultured Acidobacteria bacterium	99.7	1547	9166759	9804094	NA	0	0	0.049332739522431	0.014609564114152
Skiv_18-Q3-R9-52_BATAC.396.fa	JADKID000000000	47	7693013	1036777	163681.1	1083HQ	431_0	431_0	SPREPHQ	99.13	3.48	75	NA	2	2	d__Bacteria;p__Acidobacteriota;c__Acidobacteriae;o__Bryobacterales;f__Bryobacteraceae;g__UBA690;s__	ESV675.1421;tax=d:Bacteria,p:Acidobacteria,c:Acidobacteriia,o:Solibacterales,f:Solibacteraceae_Subgroup_3,g:Paludibaculum,s:midas_s_675;	99.9	1421	HQ538631.1.1460 Bacteria;Acidobacteriota;Acidobacteriae;Paludibaculum;uncultured bacterium	94.5	1460	10429901	17358603	0.14906095	1	0	0.023478255758913	0.005000282376352
Skiv_18-Q3-R9-52_MAXAC.067.fa	JADKIO000000000	13	3749529	1219618	288425.3	1083HQ	305_0	305_0	SPREPHQ	98.03	2.38	91.67	NA	2	2	d__Bacteria;p__Acidobacteriota;c__Holophagae;o__Holophagales;f__Holophagaceae;g__Geothrix;s__	ESV201.1462;tax=d:Bacteria,p:Acidobacteria,c:Holophagae,o:Holophagales,f:Holophagaceae,g:Geothrix,s:midas_s_201;	99.8	1462	KP896364.1.1401 Bacteria;Acidobacteriota;Holophagae;Holophagales;Holophagaceae;Geothrix;uncultured bacterium	99	1402	10246411	40156914	15135894	0	0	0.013570276868576	0.003290852814542
Skiv_18-Q3-R9-52_MAXAC.113.fa	JADKIT000000000	39	3781336	430804	96957.3	1083HQ	237_1	237_1	NA	90.79	1.76	0	NA	1	1	d__Bacteria;p__Acidobacteriota;c__Blastocatellia;o__Pyrinomonadales;f__Pyrinomonadaceae;g__OLB17;s__	ESV170.1443;tax=d:Bacteria,p:Acidobacteria,c:Blastocatellia_Subgroup_4,o:Blastocatellales,f:Blastocatellaceae,g:JGI_0001001-H03,s:midas_s_170;	98.6	1444	FPLP01002120.13.1513 Bacteria;Acidobacteriota;Blastocatellia;Blastocatellales;Blastocatellaceae;JGI 0001001-H03;metagenome	98.3	1502	39760416	8097678	NA	0	0	0.015359348615577	0.006625097427903
Vibo_18-Q3-R45-57_BAT3C.161.fa	JADKJH000000000	9	3629636	1604428	403292.9	1083HQ	302_0	302_0	SPREPHQ	95.61	2.63	0	NA	2	1	d__Bacteria;p__Acidobacteriota;c__Holophagae;o__Holophagales;f__Holophagaceae;g__;s__	ESV3756.1462;tax=d:Bacteria,p:Acidobacteria,c:Holophagae,o:Holophagales,f:Holophagaceae,g:midas_g_201,s:midas_s_1778;	99	1462	FPLM01007459.8.1526 Bacteria;Acidobacteriota;Holophagae;Holophagales;Holophagaceae;metagenome	96.7	1529	9111931	11618068	0.1233917	0	0	0.0406493344655	0.008564528810513
Vibo_18-Q3-R45-57_MAXAC.065.fa	JADKKB000000000	8	4036661	2341484	504582.6	1083HQ	237_1	237_1	SPREPHQ	97.44	1.76	0	NA	1	1	d__Bacteria;p__Acidobacteriota;c__Blastocatellia;o__Pyrinomonadales;f__Pyrinomonadaceae;g__OLB17;s__	ESV170.1443;tax=d:Bacteria,p:Acidobacteria,c:Blastocatellia_Subgroup_4,o:Blastocatellales,f:Blastocatellaceae,g:JGI_0001001-H03,s:midas_s_170;	99.9	1443	FPLP01002120.13.1513 Bacteria;Acidobacteriota;Blastocatellia;Blastocatellales;Blastocatellaceae;JGI 0001001-H03;metagenome	99.5	1501	15644749	2224418	0.230265	0	0	0.005775275099207	0.001146549209776
Viby_18-Q3-R106-67_BAT3C.260.fa	JADKKO000000000	4	3523586	1816503	880896.5	1083HQ	303_0	303_0	SPREPHQ	99.12	1.75	0	NA	2	2	d__Bacteria;p__Acidobacteriota;c__Holophagae;o__Holophagales;f__Holophagaceae;g__;s__	ESV1739.1462;tax=d:Bacteria,p:Acidobacteria,c:Holophagae,o:Holophagales,f:Holophagaceae,g:midas_g_201,s:midas_s_1739;	99.9	1462	JN038876.1.1498 Bacteria;Acidobacteriota;Holophagae;Holophagales;Holophagaceae;uncultured;uncultured Acidobacteria bacterium	98.9	1498	23511608	23149414	0.34421983	0	0	0.024667569847232	0.005161333645225

## Sheet: TableS2
Table S2. Genome classifications from GTDB-Tk including ANI to the closest member in the GTDB database
user_genome	classification	fastani_reference	fastani_reference_radius	fastani_taxonomy	fastani_ani	fastani_af	closest_placement_reference	closest_placement_radius	closest_placement_taxonomy	closest_placement_ani	closest_placement_af	pplacer_taxonomy	classification_method	note	other_related_references(genome_id,species_name,radius,ANI,AF)	aa_percent	translation_table	red_value	warnings
Kalu_18-Q3-R12-55_BAT3C.355	d__Bacteria;p__Acidobacteriota;c__Blastocatellia;o__Pyrinomonadales;f__Pyrinomonadaceae;g__OLB17;s__OLB17 sp002333435	GCA_002333435.1	95.0	d__Bacteria;p__Acidobacteriota;c__Blastocatellia;o__Pyrinomonadales;f__Pyrinomonadaceae;g__OLB17;s__OLB17 sp002333435	99.9	0.96	GCA_002333435.1	95.0	d__Bacteria;p__Acidobacteriota;c__Blastocatellia;o__Pyrinomonadales;f__Pyrinomonadaceae;g__OLB17;s__OLB17 sp002333435	99.9	0.96	d__Bacteria;p__Acidobacteriota;c__Blastocatellia;o__Pyrinomonadales;f__Pyrinomonadaceae;g__OLB17;s__	taxonomic classification defined by topology and ANI	topological placement and ANI have congruent species assignments	GCA_001464665.1, s__OLB17 sp001464665, 95.0, 77.67, 0.22; GCA_001464455.1, s__OLB17 sp001464455, 95.0, 77.23, 0.12; GCA_003223975.1, s__OLB17 sp003223975, 95.0, 77.14, 0.11; GCA_002360555.1, s__OLB17 sp002360555, 95.0, 76.89, 0.11; GCA_001567505.1, s__OLB17 sp001567505, 95.0, 76.82, 0.11; GCA_003223025.1, s__OLB17 sp003223025, 95.0, 76.8, 0.12; GCA_003577445.1, s__OLB17 sp003577445, 95.0, 76.57, …	93.12	11	N/A	N/A
Kalu_18-Q3-R12-55_BAT3C.261	d__Bacteria;p__Acidobacteriota;c__Acidobacteriae;o__Bryobacterales;f__Bryobacteraceae;g__;s__	N/A	N/A	N/A	N/A	N/A	GCA_005808865.1	95.0	d__Bacteria;p__Acidobacteriota;c__Acidobacteriae;o__Bryobacterales;f__Bryobacteraceae;g__SYKU01;s__SYKU01 sp005808865	75.7	0.06	d__Bacteria;p__Acidobacteriota;c__Acidobacteriae;o__Bryobacterales;f__Bryobacteraceae;g__;s__	taxonomic classification defined by topology and ANI	N/A	N/A	89.86	11	0.8400086961135386	N/A
Skiv_18-Q3-R9-52_BATAC.396	d__Bacteria;p__Acidobacteriota;c__Acidobacteriae;o__Bryobacterales;f__Bryobacteraceae;g__UBA690;s__	N/A	N/A	N/A	N/A	N/A	GCA_002298225.1	95.0	d__Bacteria;p__Acidobacteriota;c__Acidobacteriae;o__Bryobacterales;f__Bryobacteraceae;g__UBA690;s__UBA690 sp002298225	77.54	0.24	d__Bacteria;p__Acidobacteriota;c__Acidobacteriae;o__Bryobacterales;f__Bryobacteraceae;g__UBA690;s__	taxonomic classification defined by topology and ANI	N/A	GCA_003487005.1, s__UBA690 sp003487005, 95.0, 77.33, 0.18	93.45	11	0.9385743039244916	N/A
Fred_18-Q3-R57-64_BAT3C.662	d__Bacteria;p__Acidobacteriota;c__Acidobacteriae;o__Bryobacterales;f__Bryobacteraceae;g__;s__	N/A	N/A	N/A	N/A	N/A	GCA_005808475.1	95.0	d__Bacteria;p__Acidobacteriota;c__Acidobacteriae;o__Bryobacterales;f__Bryobacteraceae;g__SYLY01;s__SYLY01 sp005808475	75.82	0.11	d__Bacteria;p__Acidobacteriota;c__Acidobacteriae;o__Bryobacterales;f__Bryobacteraceae;g__;s__	taxonomic classification defined by topology and ANI	N/A	N/A	88.13	11	0.8060393877553236	N/A
Kalu_18-Q3-R12-55_BAT3C.226	d__Bacteria;p__Acidobacteriota;c__Blastocatellia;o__Pyrinomonadales;f__Pyrinomonadaceae;g__OLB17;s__	N/A	N/A	N/A	N/A	N/A	GCA_001464665.1	95.0	d__Bacteria;p__Acidobacteriota;c__Blastocatellia;o__Pyrinomonadales;f__Pyrinomonadaceae;g__OLB17;s__OLB17 sp001464665	91.83	0.84	d__Bacteria;p__Acidobacteriota;c__Blastocatellia;o__Pyrinomonadales;f__Pyrinomonadaceae;g__OLB17;s__	taxonomic classification defined by topology and ANI	N/A	GCA_002333435.1, s__OLB17 sp002333435, 95.0, 78.95, 0.22; GCA_003223975.1, s__OLB17 sp003223975, 95.0, 76.89, 0.12; GCA_002360555.1, s__OLB17 sp002360555, 95.0, 76.89, 0.14; GCA_001464455.1, s__OLB17 sp001464455, 95.0, 76.78, 0.13; GCA_001567505.1, s__OLB17 sp001567505, 95.0, 76.75, 0.16; GCA_003223025.1, s__OLB17 sp003223025, 95.0, 76.73, 0.11; GCA_003577445.1, s__OLB17 sp003577445, 95.0, 76.42,…	90.28	11	0.995922227146217	Genome not assigned to closest species as it falls outside its pre-defined ANI radius
Kalu_18-Q3-R12-55_BAT3C.268	d__Bacteria;p__Acidobacteriota;c__Blastocatellia;o__Pyrinomonadales;f__Pyrinomonadaceae;g__OLB17;s__	N/A	N/A	N/A	N/A	N/A	GCA_002483395.1	95.0	d__Bacteria;p__Acidobacteriota;c__Blastocatellia;o__Pyrinomonadales;f__Pyrinomonadaceae;g__OLB17;s__OLB17 sp002483395	76.57	0.13	d__Bacteria;p__Acidobacteriota;c__Blastocatellia;o__Pyrinomonadales;f__Pyrinomonadaceae;g__OLB17;s__	taxonomic classification defined by topology and ANI	N/A	GCA_003577445.1, s__OLB17 sp003577445, 95.0, 81.96, 0.16; GCA_002333435.1, s__OLB17 sp002333435, 95.0, 77.17, 0.14; GCA_001464455.1, s__OLB17 sp001464455, 95.0, 77.02, 0.11; GCA_003223975.1, s__OLB17 sp003223975, 95.0, 76.96, 0.13; GCA_001464665.1, s__OLB17 sp001464665, 95.0, 76.92, 0.17; GCA_001567505.1, s__OLB17 sp001567505, 95.0, 76.92, 0.17; GCA_003223025.1, s__OLB17 sp003223025, 95.0, 76.7, …	91.31	11	0.9484513162433081	N/A
AalW_18-Q3-R10-53_MAXAC.144	d__Bacteria;p__Acidobacteriota;c__Blastocatellia;o__Pyrinomonadales;f__Pyrinomonadaceae;g__OLB17;s__	N/A	N/A	N/A	N/A	N/A	GCA_001464455.1	95.0	d__Bacteria;p__Acidobacteriota;c__Blastocatellia;o__Pyrinomonadales;f__Pyrinomonadaceae;g__OLB17;s__OLB17 sp001464455	78.86	0.35	d__Bacteria;p__Acidobacteriota;c__Blastocatellia;o__Pyrinomonadales;f__Pyrinomonadaceae;g__OLB17;s__	taxonomic classification defined by topology and ANI	N/A	GCA_002333435.1, s__OLB17 sp002333435, 95.0, 79.68, 0.15; GCA_001464665.1, s__OLB17 sp001464665, 95.0, 78.89, 0.15; GCA_002360555.1, s__OLB17 sp002360555, 95.0, 77.79, 0.32; GCA_001567505.1, s__OLB17 sp001567505, 95.0, 76.64, 0.15; GCA_003223025.1, s__OLB17 sp003223025, 95.0, 76.48, 0.11; GCA_002483395.1, s__OLB17 sp002483395, 95.0, 76.43, 0.12; GCA_003223975.1, s__OLB17 sp003223975, 95.0, 76.39,…	91.41	11	0.9650253701171227	N/A
Fred_18-Q3-R57-64_BAT3C.705	d__Bacteria;p__Acidobacteriota;c__Blastocatellia;o__Pyrinomonadales;f__Pyrinomonadaceae;g__OLB17;s__	N/A	N/A	N/A	N/A	N/A	GCA_001464455.1	95.0	d__Bacteria;p__Acidobacteriota;c__Blastocatellia;o__Pyrinomonadales;f__Pyrinomonadaceae;g__OLB17;s__OLB17 sp001464455	77.99	0.17	d__Bacteria;p__Acidobacteriota;c__Blastocatellia;o__Pyrinomonadales;f__Pyrinomonadaceae;g__OLB17;s__	taxonomic classification defined by topology and ANI	N/A	GCA_002333435.1, s__OLB17 sp002333435, 95.0, 79.27, 0.13; GCA_002360555.1, s__OLB17 sp002360555, 95.0, 78.55, 0.35; GCA_001464665.1, s__OLB17 sp001464665, 95.0, 77.92, 0.15; GCA_003223025.1, s__OLB17 sp003223025, 95.0, 76.71, 0.12; GCA_001567505.1, s__OLB17 sp001567505, 95.0, 76.62, 0.13; GCA_002483395.1, s__OLB17 sp002483395, 95.0, 76.61, 0.13; GCA_003577445.1, s__OLB17 sp003577445, 95.0, 76.58,…	90.0	11	0.955334574679301	N/A
Aved_18-Q3-R54-62_BATAC.345	d__Bacteria;p__Acidobacteriota;c__Blastocatellia;o__Pyrinomonadales;f__Pyrinomonadaceae;g__OLB17;s__	N/A	N/A	N/A	N/A	N/A	GCA_001464455.1	95.0	d__Bacteria;p__Acidobacteriota;c__Blastocatellia;o__Pyrinomonadales;f__Pyrinomonadaceae;g__OLB17;s__OLB17 sp001464455	78.86	0.27	d__Bacteria;p__Acidobacteriota;c__Blastocatellia;o__Pyrinomonadales;f__Pyrinomonadaceae;g__OLB17;s__	taxonomic classification defined by topology and ANI	N/A	GCA_002360555.1, s__OLB17 sp002360555, 95.0, 78.28, 0.34; GCA_002333435.1, s__OLB17 sp002333435, 95.0, 78.03, 0.13; GCA_001567505.1, s__OLB17 sp001567505, 95.0, 76.78, 0.14; GCA_001464665.1, s__OLB17 sp001464665, 95.0, 76.71, 0.13; GCA_003223975.1, s__OLB17 sp003223975, 95.0, 76.59, 0.1; GCA_003577445.1, s__OLB17 sp003577445, 95.0, 76.56, 0.11; GCA_003223025.1, s__OLB17 sp003223025, 95.0, 76.41, …	84.8	11	0.9550282513420449	N/A
Aved_18-Q3-R54-62_BATAC.601	d__Bacteria;p__Acidobacteriota;c__Blastocatellia;o__Pyrinomonadales;f__Pyrinomonadaceae;g__OLB17;s__	N/A	N/A	N/A	N/A	N/A	GCA_001464455.1	95.0	d__Bacteria;p__Acidobacteriota;c__Blastocatellia;o__Pyrinomonadales;f__Pyrinomonadaceae;g__OLB17;s__OLB17 sp001464455	77.43	0.19	d__Bacteria;p__Acidobacteriota;c__Blastocatellia;o__Pyrinomonadales;f__Pyrinomonadaceae;g__OLB17;s__	taxonomic classification defined by topology and ANI	N/A	GCA_002360555.1, s__OLB17 sp002360555, 95.0, 78.42, 0.34; GCA_002333435.1, s__OLB17 sp002333435, 95.0, 77.49, 0.13; GCA_001464665.1, s__OLB17 sp001464665, 95.0, 77.04, 0.13; GCA_003223025.1, s__OLB17 sp003223025, 95.0, 76.84, 0.11; GCA_001567505.1, s__OLB17 sp001567505, 95.0, 76.7, 0.14; GCA_002483395.1, s__OLB17 sp002483395, 95.0, 76.5, 0.13; GCA_003577445.1, s__OLB17 sp003577445, 95.0, 76.47, 0…	88.43	11	0.9547432066024664	N/A
OdNW_18-Q3-R42-56_MAXAC.155	d__Bacteria;p__Acidobacteriota;c__Blastocatellia;o__Pyrinomonadales;f__Pyrinomonadaceae;g__OLB17;s__	N/A	N/A	N/A	N/A	N/A	GCA_001464455.1	95.0	d__Bacteria;p__Acidobacteriota;c__Blastocatellia;o__Pyrinomonadales;f__Pyrinomonadaceae;g__OLB17;s__OLB17 sp001464455	78.62	0.28	d__Bacteria;p__Acidobacteriota;c__Blastocatellia;o__Pyrinomonadales;f__Pyrinomonadaceae;g__OLB17;s__	taxonomic classification defined by topology and ANI	N/A	GCA_002360555.1, s__OLB17 sp002360555, 95.0, 78.17, 0.33; GCA_002333435.1, s__OLB17 sp002333435, 95.0, 77.1, 0.13; GCA_003223975.1, s__OLB17 sp003223975, 95.0, 76.8, 0.09; GCA_001464665.1, s__OLB17 sp001464665, 95.0, 76.7, 0.13; GCA_001567505.1, s__OLB17 sp001567505, 95.0, 76.51, 0.14; GCA_003577445.1, s__OLB17 sp003577445, 95.0, 76.5, 0.12; GCA_003223025.1, s__OLB17 sp003223025, 95.0, 76.47, 0.1…	90.3	11	0.9546048657050537	N/A
Hade_18-Q3-R52-61_MAXAC.360	d__Bacteria;p__Acidobacteriota;c__Blastocatellia;o__Pyrinomonadales;f__Pyrinomonadaceae;g__OLB17;s__	N/A	N/A	N/A	N/A	N/A	GCA_001464455.1	95.0	d__Bacteria;p__Acidobacteriota;c__Blastocatellia;o__Pyrinomonadales;f__Pyrinomonadaceae;g__OLB17;s__OLB17 sp001464455	77.6	0.15	d__Bacteria;p__Acidobacteriota;c__Blastocatellia;o__Pyrinomonadales;f__Pyrinomonadaceae;g__OLB17;s__	taxonomic classification defined by topology and ANI	N/A	GCA_002333435.1, s__OLB17 sp002333435, 95.0, 79.42, 0.11; GCA_001464665.1, s__OLB17 sp001464665, 95.0, 78.6, 0.11; GCA_002360555.1, s__OLB17 sp002360555, 95.0, 78.01, 0.3; GCA_001567505.1, s__OLB17 sp001567505, 95.0, 76.9, 0.1; GCA_002483395.1, s__OLB17 sp002483395, 95.0, 76.76, 0.1; GCA_003223975.1, s__OLB17 sp003223975, 95.0, 76.69, 0.1; GCA_003223025.1, s__OLB17 sp003223025, 95.0, 76.59, 0.09;…	92.76	11	0.9535689637181336	N/A
EsbE_18-Q3-R3-47_BAT3C.144	d__Bacteria;p__Acidobacteriota;c__Blastocatellia;o__Pyrinomonadales;f__Pyrinomonadaceae;g__OLB17;s__	N/A	N/A	N/A	N/A	N/A	GCA_002360555.1	95.0	d__Bacteria;p__Acidobacteriota;c__Blastocatellia;o__Pyrinomonadales;f__Pyrinomonadaceae;g__OLB17;s__OLB17 sp002360555	88.65	0.83	d__Bacteria;p__Acidobacteriota;c__Blastocatellia;o__Pyrinomonadales;f__Pyrinomonadaceae;g__OLB17;s__	taxonomic classification defined by topology and ANI	N/A	GCA_001464455.1, s__OLB17 sp001464455, 95.0, 77.54, 0.22; GCA_002333435.1, s__OLB17 sp002333435, 95.0, 77.19, 0.13; GCA_001464665.1, s__OLB17 sp001464665, 95.0, 77.02, 0.14; GCA_003223975.1, s__OLB17 sp003223975, 95.0, 76.99, 0.11; GCA_003223025.1, s__OLB17 sp003223025, 95.0, 76.63, 0.13; GCA_001567505.1, s__OLB17 sp001567505, 95.0, 76.58, 0.13; GCA_002483395.1, s__OLB17 sp002483395, 95.0, 76.51,…	95.3	11	0.9939126688166225	Genome not assigned to closest species as it falls outside its pre-defined ANI radius
Hade_18-Q3-R52-61_BATAC.229	d__Bacteria;p__Acidobacteriota;c__Blastocatellia;o__Pyrinomonadales;f__Pyrinomonadaceae;g__OLB17;s__	N/A	N/A	N/A	N/A	N/A	GCA_002360555.1	95.0	d__Bacteria;p__Acidobacteriota;c__Blastocatellia;o__Pyrinomonadales;f__Pyrinomonadaceae;g__OLB17;s__OLB17 sp002360555	89.19	0.88	d__Bacteria;p__Acidobacteriota;c__Blastocatellia;o__Pyrinomonadales;f__Pyrinomonadaceae;g__OLB17;s__	taxonomic classification defined by topology and ANI	N/A	GCA_002333435.1, s__OLB17 sp002333435, 95.0, 78.93, 0.13; GCA_001464665.1, s__OLB17 sp001464665, 95.0, 77.76, 0.14; GCA_001464455.1, s__OLB17 sp001464455, 95.0, 77.67, 0.22; GCA_003223975.1, s__OLB17 sp003223975, 95.0, 76.97, 0.12; GCA_002483395.1, s__OLB17 sp002483395, 95.0, 76.75, 0.14; GCA_003223025.1, s__OLB17 sp003223025, 95.0, 76.66, 0.13; GCA_001567505.1, s__OLB17 sp001567505, 95.0, 76.61,…	84.92	11	0.9926360645238823	Genome not assigned to closest species as it falls outside its pre-defined ANI radius
Kalu_18-Q3-R12-55_MAXAC.141_sub	d__Bacteria;p__Acidobacteriota;c__Blastocatellia;o__Pyrinomonadales;f__Pyrinomonadaceae;g__OLB17;s__	N/A	N/A	N/A	N/A	N/A	N/A	N/A	N/A	N/A	N/A	d__Bacteria;p__Acidobacteriota;c__Blastocatellia;o__Pyrinomonadales;f__Pyrinomonadaceae;g__OLB17;s__	ANI	N/A	GCA_001567505.1, s__OLB17 sp001567505, 95.0, 77.12, 0.15; GCA_003223975.1, s__OLB17 sp003223975, 95.0, 76.96, 0.09; GCA_002360555.1, s__OLB17 sp002360555, 95.0, 76.94, 0.21; GCA_001464455.1, s__OLB17 sp001464455, 95.0, 76.76, 0.16; GCA_001464665.1, s__OLB17 sp001464665, 95.0, 76.75, 0.13; GCA_003223025.1, s__OLB17 sp003223025, 95.0, 76.74, 0.11; GCA_002333435.1, s__OLB17 sp002333435, 95.0, 76.56,…	93.93	11	0.9336986946231669	N/A
Skiv_18-Q3-R9-52_MAXAC.113	d__Bacteria;p__Acidobacteriota;c__Blastocatellia;o__Pyrinomonadales;f__Pyrinomonadaceae;g__OLB17;s__	N/A	N/A	N/A	N/A	N/A	N/A	N/A	N/A	N/A	N/A	d__Bacteria;p__Acidobacteriota;c__Blastocatellia;o__Pyrinomonadales;f__Pyrinomonadaceae;g__OLB17;s__	ANI	N/A	GCA_001464665.1, s__OLB17 sp001464665, 95.0, 77.23, 0.11; GCA_001464455.1, s__OLB17 sp001464455, 95.0, 77.2, 0.13; GCA_002360555.1, s__OLB17 sp002360555, 95.0, 77.2, 0.21; GCA_002333435.1, s__OLB17 sp002333435, 95.0, 76.74, 0.09; GCA_003223975.1, s__OLB17 sp003223975, 95.0, 76.66, 0.08; GCA_001567505.1, s__OLB17 sp001567505, 95.0, 76.46, 0.11; GCA_002483395.1, s__OLB17 sp002483395, 95.0, 76.45, 0…	76.21	11	0.9336005807793628	N/A
EsbE_18-Q3-R3-47_BATAC.228	d__Bacteria;p__Acidobacteriota;c__Blastocatellia;o__Pyrinomonadales;f__Pyrinomonadaceae;g__OLB17;s__	N/A	N/A	N/A	N/A	N/A	N/A	N/A	N/A	N/A	N/A	d__Bacteria;p__Acidobacteriota;c__Blastocatellia;o__Pyrinomonadales;f__Pyrinomonadaceae;g__OLB17;s__	ANI	N/A	GCA_001464665.1, s__OLB17 sp001464665, 95.0, 77.49, 0.12; GCA_001464455.1, s__OLB17 sp001464455, 95.0, 77.17, 0.12; GCA_002360555.1, s__OLB17 sp002360555, 95.0, 77.16, 0.22; GCA_002333435.1, s__OLB17 sp002333435, 95.0, 77.03, 0.1; GCA_002483395.1, s__OLB17 sp002483395, 95.0, 76.7, 0.08; GCA_003223975.1, s__OLB17 sp003223975, 95.0, 76.66, 0.08; GCA_001567505.1, s__OLB17 sp001567505, 95.0, 76.62, 0…	91.49	11	0.9334856896270641	N/A
Mari_18-Q3-R65-66_BATAC.326	d__Bacteria;p__Acidobacteriota;c__Blastocatellia;o__Pyrinomonadales;f__Pyrinomonadaceae;g__OLB17;s__	N/A	N/A	N/A	N/A	N/A	N/A	N/A	N/A	N/A	N/A	d__Bacteria;p__Acidobacteriota;c__Blastocatellia;o__Pyrinomonadales;f__Pyrinomonadaceae;g__OLB17;s__	ANI	N/A	GCA_001464665.1, s__OLB17 sp001464665, 95.0, 77.49, 0.11; GCA_002333435.1, s__OLB17 sp002333435, 95.0, 77.45, 0.1; GCA_002360555.1, s__OLB17 sp002360555, 95.0, 77.16, 0.22; GCA_001464455.1, s__OLB17 sp001464455, 95.0, 77.0, 0.13; GCA_003223975.1, s__OLB17 sp003223975, 95.0, 76.82, 0.07; GCA_001567505.1, s__OLB17 sp001567505, 95.0, 76.64, 0.11; GCA_002483395.1, s__OLB17 sp002483395, 95.0, 76.36, 0…	92.06	11	0.9334238270328247	N/A
Vibo_18-Q3-R45-57_MAXAC.065	d__Bacteria;p__Acidobacteriota;c__Blastocatellia;o__Pyrinomonadales;f__Pyrinomonadaceae;g__OLB17;s__	N/A	N/A	N/A	N/A	N/A	N/A	N/A	N/A	N/A	N/A	d__Bacteria;p__Acidobacteriota;c__Blastocatellia;o__Pyrinomonadales;f__Pyrinomonadaceae;g__OLB17;s__	ANI	N/A	GCA_001464665.1, s__OLB17 sp001464665, 95.0, 78.0, 0.12; GCA_002333435.1, s__OLB17 sp002333435, 95.0, 77.14, 0.1; GCA_002360555.1, s__OLB17 sp002360555, 95.0, 77.08, 0.22; GCA_001464455.1, s__OLB17 sp001464455, 95.0, 76.96, 0.12; GCA_003223975.1, s__OLB17 sp003223975, 95.0, 76.84, 0.08; GCA_001567505.1, s__OLB17 sp001567505, 95.0, 76.64, 0.12; GCA_002483395.1, s__OLB17 sp002483395, 95.0, 76.52, 0…	93.45	11	0.9333633767948255	N/A
EsbW_18-Q3-R4-48_MAXAC.080	d__Bacteria;p__Acidobacteriota;c__Blastocatellia;o__Pyrinomonadales;f__Pyrinomonadaceae;g__OLB17;s__	N/A	N/A	N/A	N/A	N/A	N/A	N/A	N/A	N/A	N/A	d__Bacteria;p__Acidobacteriota;c__Blastocatellia;o__Pyrinomonadales;f__Pyrinomonadaceae;g__OLB17;s__	ANI	N/A	GCA_001464665.1, s__OLB17 sp001464665, 95.0, 77.26, 0.11; GCA_002360555.1, s__OLB17 sp002360555, 95.0, 77.19, 0.22; GCA_001464455.1, s__OLB17 sp001464455, 95.0, 76.91, 0.12; GCA_003223975.1, s__OLB17 sp003223975, 95.0, 76.7, 0.08; GCA_002333435.1, s__OLB17 sp002333435, 95.0, 76.61, 0.09; GCA_002483395.1, s__OLB17 sp002483395, 95.0, 76.54, 0.09; GCA_003223025.1, s__OLB17 sp003223025, 95.0, 76.49, …	90.34	11	0.9329049759161726	N/A
Kalu_18-Q3-R12-55_MAXAC.078_cln	d__Bacteria;p__Acidobacteriota;c__Blastocatellia;o__Pyrinomonadales;f__Pyrinomonadaceae;g__OLB17;s__	N/A	N/A	N/A	N/A	N/A	N/A	N/A	N/A	N/A	N/A	d__Bacteria;p__Acidobacteriota;c__Blastocatellia;o__Pyrinomonadales;f__Pyrinomonadaceae;g__OLB17;s__	ANI	N/A	GCA_001464665.1, s__OLB17 sp001464665, 95.0, 77.48, 0.19; GCA_002333435.1, s__OLB17 sp002333435, 95.0, 77.31, 0.14; GCA_001567505.1, s__OLB17 sp001567505, 95.0, 77.16, 0.17; GCA_002360555.1, s__OLB17 sp002360555, 95.0, 77.01, 0.17; GCA_001464455.1, s__OLB17 sp001464455, 95.0, 77.0, 0.14; GCA_003223025.1, s__OLB17 sp003223025, 95.0, 76.65, 0.11; GCA_003223975.1, s__OLB17 sp003223975, 95.0, 76.63, …	94.11	11	0.9326403298334721	N/A
Fred_18-Q3-R57-64_MAXAC.250	d__Bacteria;p__Acidobacteriota;c__Blastocatellia;o__Pyrinomonadales;f__Pyrinomonadaceae;g__;s__	N/A	N/A	N/A	N/A	N/A	N/A	N/A	N/A	N/A	N/A	d__Bacteria;p__Acidobacteriota;c__Blastocatellia;o__Pyrinomonadales;f__Pyrinomonadaceae;g__;s__	taxonomic novelty determined using RED	N/A	N/A	81.19	11	0.8836022344978489	Genome has more than 10.8% of markers with multiple hits
Mari_18-Q3-R65-66_MAXAC.226	d__Bacteria;p__Acidobacteriota;c__Blastocatellia;o__Pyrinomonadales;f__Pyrinomonadaceae;g__;s__	N/A	N/A	N/A	N/A	N/A	N/A	N/A	N/A	N/A	N/A	d__Bacteria;p__Acidobacteriota;c__Blastocatellia;o__Pyrinomonadales;f__Pyrinomonadaceae;g__;s__	taxonomic novelty determined using RED	N/A	N/A	92.16	11	0.8825052312676149	N/A
EsbW_18-Q3-R4-48_BATAC.318	d__Bacteria;p__Acidobacteriota;c__Blastocatellia;o__Pyrinomonadales;f__Pyrinomonadaceae;g__;s__	N/A	N/A	N/A	N/A	N/A	N/A	N/A	N/A	N/A	N/A	d__Bacteria;p__Acidobacteriota;c__Blastocatellia;o__Pyrinomonadales;f__Pyrinomonadaceae;g__;s__	taxonomic novelty determined using RED	N/A	N/A	83.81	11	0.8823719397561337	N/A
Kalu_18-Q3-R12-55_MAXAC.185_cln	d__Bacteria;p__Acidobacteriota;c__Blastocatellia;o__Pyrinomonadales;f__Pyrinomonadaceae;g__QQUY01;s__	N/A	N/A	N/A	N/A	N/A	GCA_003385635.1	95.0	d__Bacteria;p__Acidobacteriota;c__Blastocatellia;o__Pyrinomonadales;f__Pyrinomonadaceae;g__QQUY01;s__QQUY01 sp003385635	77.72	0.34	d__Bacteria;p__Acidobacteriota;c__Blastocatellia;o__Pyrinomonadales;f__Pyrinomonadaceae;g__;s__	taxonomic classification defined by topology and ANI	N/A	N/A	93.91	11	0.9565178499383814	N/A
Kalu_18-Q3-R12-55_MAXAC.123	d__Bacteria;p__Acidobacteriota;c__Blastocatellia;o__Pyrinomonadales;f__;g__;s__	N/A	N/A	N/A	N/A	N/A	N/A	N/A	N/A	N/A	N/A	d__Bacteria;p__Acidobacteriota;c__Blastocatellia;o__;f__;g__;s__	taxonomic novelty determined using RED	N/A	N/A	89.78	11	0.6116238510115161	N/A
Kalu_18-Q3-R12-55_MAXAC.198_cln	d__Bacteria;p__Acidobacteriota;c__Blastocatellia;o__Pyrinomonadales;f__;g__;s__	N/A	N/A	N/A	N/A	N/A	N/A	N/A	N/A	N/A	N/A	d__Bacteria;p__Acidobacteriota;c__Blastocatellia;o__;f__;g__;s__	taxonomic novelty determined using RED	N/A	N/A	96.39	11	0.6116030694012545	N/A
AalE_18-Q3-R2-46_BATAC.155	d__Bacteria;p__Acidobacteriota;c__Blastocatellia;o__UBA7656;f__;g__;s__	N/A	N/A	N/A	N/A	N/A	N/A	N/A	N/A	N/A	N/A	d__Bacteria;p__Acidobacteriota;c__Blastocatellia;o__;f__;g__;s__	taxonomic novelty determined using RED	N/A	N/A	88.06	11	0.6706656587205944	N/A
AalW_18-Q3-R10-53_BAT3C.204	d__Bacteria;p__Acidobacteriota;c__Blastocatellia;o__UBA7656;f__;g__;s__	N/A	N/A	N/A	N/A	N/A	N/A	N/A	N/A	N/A	N/A	d__Bacteria;p__Acidobacteriota;c__Blastocatellia;o__;f__;g__;s__	taxonomic novelty determined using RED	N/A	N/A	89.23	11	0.6688595887072437	N/A
Fred_18-Q3-R57-64_BATAC.318	d__Bacteria;p__Acidobacteriota;c__Blastocatellia;o__UBA7656;f__;g__;s__	N/A	N/A	N/A	N/A	N/A	N/A	N/A	N/A	N/A	N/A	d__Bacteria;p__Acidobacteriota;c__Blastocatellia;o__;f__;g__;s__	taxonomic novelty determined using RED	N/A	N/A	84.19	11	0.6469068324763204	N/A
Rand_18-Q3-R56-63_MAXAC.181	d__Bacteria;p__Acidobacteriota;c__Blastocatellia;o__UBA7656;f__;g__;s__	N/A	N/A	N/A	N/A	N/A	N/A	N/A	N/A	N/A	N/A	d__Bacteria;p__Acidobacteriota;c__Blastocatellia;o__;f__;g__;s__	taxonomic novelty determined using RED	N/A	N/A	91.45	11	0.6331208527792224	N/A
EsbW_18-Q3-R4-48_BAT3C.194	d__Bacteria;p__Acidobacteriota;c__Blastocatellia;o__UBA7656;f__;g__;s__	N/A	N/A	N/A	N/A	N/A	N/A	N/A	N/A	N/A	N/A	d__Bacteria;p__Acidobacteriota;c__Blastocatellia;o__;f__;g__;s__	taxonomic novelty determined using RED	N/A	N/A	87.98	11	0.6331146020541061	N/A
Aved_18-Q3-R54-62_BATAC.851	d__Bacteria;p__Acidobacteriota;c__Blastocatellia;o__UBA7656;f__;g__;s__	N/A	N/A	N/A	N/A	N/A	N/A	N/A	N/A	N/A	N/A	d__Bacteria;p__Acidobacteriota;c__Blastocatellia;o__;f__;g__;s__	taxonomic novelty determined using RED	N/A	N/A	88.81	11	0.6325198634276543	N/A
Hade_18-Q3-R52-61_BATAC.287	d__Bacteria;p__Acidobacteriota;c__Blastocatellia;o__UBA7656;f__;g__;s__	N/A	N/A	N/A	N/A	N/A	N/A	N/A	N/A	N/A	N/A	d__Bacteria;p__Acidobacteriota;c__Blastocatellia;o__;f__;g__;s__	taxonomic novelty determined using RED	N/A	N/A	88.15	11	0.6299393195366382	N/A
Hirt_18-Q3-R61-65_MAXAC.091	d__Bacteria;p__Acidobacteriota;c__Vicinamibacteria;o__Vicinamibacterales;f__SCN-69-37;g__SYFT01;s__	N/A	N/A	N/A	N/A	N/A	GCA_005799825.1	95.0	d__Bacteria;p__Acidobacteriota;c__Vicinamibacteria;o__Vicinamibacterales;f__SCN-69-37;g__SYFT01;s__SYFT01 sp005799825	86.93	0.83	d__Bacteria;p__Acidobacteriota;c__Vicinamibacteria;o__Vicinamibacterales;f__SCN-69-37;g__;s__	taxonomic classification defined by topology and ANI	N/A	N/A	88.85	11	0.9826557615541163	Genome not assigned to closest species as it falls outside its pre-defined ANI radius
EsbW_18-Q3-R4-48_BAT3C.4_cln	d__Bacteria;p__Acidobacteriota;c__Thermoanaerobaculia;o__UBA5704;f__UBA5704;g__;s__	N/A	N/A	N/A	N/A	N/A	GCA_006227875.1	95.0	d__Bacteria;p__Acidobacteriota;c__Thermoanaerobaculia;o__UBA5704;f__UBA5704;g__M0029;s__M0029 sp006227875	76.35	0.12	d__Bacteria;p__Acidobacteriota;c__Thermoanaerobaculia;o__UBA5704;f__UBA5704;g__;s__	taxonomic classification defined by topology and ANI	N/A	N/A	92.14	11	0.7680991078663449	N/A
Lyne_18-Q3-R50-59_MAXAC.015	d__Bacteria;p__Acidobacteriota;c__Thermoanaerobaculia;o__UBA5066;f__UBA5066;g__UBA5066;s__	N/A	N/A	N/A	N/A	N/A	GCA_002414905.1	95.0	d__Bacteria;p__Acidobacteriota;c__Thermoanaerobaculia;o__UBA5066;f__UBA5066;g__UBA5066;s__UBA5066 sp002414905	86.45	0.77	d__Bacteria;p__Acidobacteriota;c__Thermoanaerobaculia;o__UBA5066;f__UBA5066;g__;s__	taxonomic classification defined by topology and ANI	N/A	N/A	89.13	11	0.9751623250787873	Genome not assigned to closest species as it falls outside its pre-defined ANI radius
AalE_18-Q3-R2-46_MAXAC.019	d__Bacteria;p__Acidobacteriota;c__Thermoanaerobaculia;o__UBA5066;f__UBA5066;g__UBA5066;s__	N/A	N/A	N/A	N/A	N/A	GCA_002414905.1	95.0	d__Bacteria;p__Acidobacteriota;c__Thermoanaerobaculia;o__UBA5066;f__UBA5066;g__UBA5066;s__UBA5066 sp002414905	86.38	0.77	d__Bacteria;p__Acidobacteriota;c__Thermoanaerobaculia;o__UBA5066;f__UBA5066;g__;s__	taxonomic classification defined by topology and ANI	N/A	N/A	85.4	11	0.9741817245343793	Genome not assigned to closest species as it falls outside its pre-defined ANI radius
OdNE_18-Q3-R46-58_BATAC.193	d__Bacteria;p__Acidobacteriota;c__Thermoanaerobaculia;o__UBA5066;f__UBA5066;g__UBA5066;s__	N/A	N/A	N/A	N/A	N/A	GCA_002414905.1	95.0	d__Bacteria;p__Acidobacteriota;c__Thermoanaerobaculia;o__UBA5066;f__UBA5066;g__UBA5066;s__UBA5066 sp002414905	84.48	0.73	d__Bacteria;p__Acidobacteriota;c__Thermoanaerobaculia;o__UBA5066;f__UBA5066;g__;s__	taxonomic classification defined by topology and ANI	N/A	N/A	89.15	11	0.9723479085966986	Genome not assigned to closest species as it falls outside its pre-defined ANI radius
Hjor_18-Q3-R7-51_BAT3C.239	d__Bacteria;p__Acidobacteriota;c__Thermoanaerobaculia;o__UBA5066;f__UBA5066;g__UBA5066;s__	N/A	N/A	N/A	N/A	N/A	GCA_002414905.1	95.0	d__Bacteria;p__Acidobacteriota;c__Thermoanaerobaculia;o__UBA5066;f__UBA5066;g__UBA5066;s__UBA5066 sp002414905	86.18	0.67	d__Bacteria;p__Acidobacteriota;c__Thermoanaerobaculia;o__UBA5066;f__UBA5066;g__;s__	taxonomic classification defined by topology and ANI	N/A	N/A	86.31	11	0.9712269397260782	Genome not assigned to closest species as it falls outside its pre-defined ANI radius
Ribe_18-Q3-R11-54_MAXAC.077	d__Bacteria;p__Acidobacteriota;c__Thermoanaerobaculia;o__UBA5066;f__UBA5066;g__UBA5066;s__	N/A	N/A	N/A	N/A	N/A	GCA_002414905.1	95.0	d__Bacteria;p__Acidobacteriota;c__Thermoanaerobaculia;o__UBA5066;f__UBA5066;g__UBA5066;s__UBA5066 sp002414905	84.44	0.74	d__Bacteria;p__Acidobacteriota;c__Thermoanaerobaculia;o__UBA5066;f__UBA5066;g__;s__	taxonomic classification defined by topology and ANI	N/A	N/A	77.52	11	0.9593683480081345	Genome not assigned to closest species as it falls outside its pre-defined ANI radius
Hjor_18-Q3-R7-51_BAT3C.167	d__Bacteria;p__Acidobacteriota;c__Thermoanaerobaculia;o__UBA5066;f__UBA5066;g__Fen-183;s__	N/A	N/A	N/A	N/A	N/A	GCA_003152095.1	95.0	d__Bacteria;p__Acidobacteriota;c__Thermoanaerobaculia;o__UBA5066;f__UBA5066;g__Fen-183;s__Fen-183 sp003152095	80.76	0.58	d__Bacteria;p__Acidobacteriota;c__Thermoanaerobaculia;o__UBA5066;f__UBA5066;g__;s__	taxonomic classification defined by topology and ANI	N/A	N/A	89.94	11	0.9286974172660197	N/A
Mari_18-Q3-R65-66_MAXAC.049	d__Bacteria;p__Acidobacteriota;c__Holophagae;o__Holophagales;f__Holophagaceae;g__Holophaga;s__	N/A	N/A	N/A	N/A	N/A	GCF_000242615.2	95.0	d__Bacteria;p__Acidobacteriota;c__Holophagae;o__Holophagales;f__Holophagaceae;g__Holophaga;s__Holophaga foetida	77.8	0.17	d__Bacteria;p__Acidobacteriota;c__Holophagae;o__Holophagales;f__Holophagaceae;g__Holophaga;s__	taxonomic classification defined by topology and ANI	N/A	GCA_002319925.1, s__Holophaga sp002319925, 95.0, 77.53, 0.16; GCA_002298155.1, s__Holophaga sp002298155, 95.0, 77.45, 0.2; GCA_002297665.1, s__Holophaga sp002297665, 95.0, 77.38, 0.21; GCA_003165415.1, s__Holophaga sp003165415, 95.0, 77.17, 0.2	86.07	11	0.9177216059498591	N/A
Viby_18-Q3-R106-67_BAT3C.260	d__Bacteria;p__Acidobacteriota;c__Holophagae;o__Holophagales;f__Holophagaceae;g__;s__	N/A	N/A	N/A	N/A	N/A	N/A	N/A	N/A	N/A	N/A	d__Bacteria;p__Acidobacteriota;c__Holophagae;o__Holophagales;f__Holophagaceae;g__;s__	taxonomic novelty determined using RED	N/A	N/A	94.17	11	0.8557557182776948	N/A
Vibo_18-Q3-R45-57_BAT3C.161	d__Bacteria;p__Acidobacteriota;c__Holophagae;o__Holophagales;f__Holophagaceae;g__;s__	N/A	N/A	N/A	N/A	N/A	N/A	N/A	N/A	N/A	N/A	d__Bacteria;p__Acidobacteriota;c__Holophagae;o__Holophagales;f__Holophagaceae;g__;s__	taxonomic novelty determined using RED	N/A	N/A	88.35	11	0.8548415748738564	N/A
Skiv_18-Q3-R9-52_MAXAC.067	d__Bacteria;p__Acidobacteriota;c__Holophagae;o__Holophagales;f__Holophagaceae;g__Geothrix;s__	N/A	N/A	N/A	N/A	N/A	GCA_003158505.1	95.0	d__Bacteria;p__Acidobacteriota;c__Holophagae;o__Holophagales;f__Holophagaceae;g__Geothrix;s__Geothrix sp003158505	82.79	0.66	d__Bacteria;p__Acidobacteriota;c__Holophagae;o__Holophagales;f__Holophagaceae;g__Geothrix;s__	taxonomic classification defined by topology and ANI	N/A	GCA_003538615.1, s__Geothrix sp003538615, 95.0, 84.2, 0.83; GCF_000428885.1, s__Geothrix fermentans, 95.0, 84.11, 0.69	88.89	11	0.9755377440652502	Genome not assigned to closest species as it falls outside its pre-defined ANI radius
OdNE_18-Q3-R46-58_MAXAC.008	d__Bacteria;p__Acidobacteriota;c__Holophagae;o__Holophagales;f__Holophagaceae;g__Geothrix;s__	N/A	N/A	N/A	N/A	N/A	GCA_003158505.1	95.0	d__Bacteria;p__Acidobacteriota;c__Holophagae;o__Holophagales;f__Holophagaceae;g__Geothrix;s__Geothrix sp003158505	82.98	0.61	d__Bacteria;p__Acidobacteriota;c__Holophagae;o__Holophagales;f__Holophagaceae;g__Geothrix;s__	taxonomic classification defined by topology and ANI	N/A	GCA_003538615.1, s__Geothrix sp003538615, 95.0, 84.9, 0.83; GCF_000428885.1, s__Geothrix fermentans, 95.0, 84.88, 0.71	91.87	11	0.9695231465695702	Genome not assigned to closest species as it falls outside its pre-defined ANI radius
EsbE_18-Q3-R3-47_MAXAC.007	d__Bacteria;p__Acidobacteriota;c__Holophagae;o__Holophagales;f__Holophagaceae;g__Geothrix;s__	N/A	N/A	N/A	N/A	N/A	GCA_003158505.1	95.0	d__Bacteria;p__Acidobacteriota;c__Holophagae;o__Holophagales;f__Holophagaceae;g__Geothrix;s__Geothrix sp003158505	83.15	0.61	d__Bacteria;p__Acidobacteriota;c__Holophagae;o__Holophagales;f__Holophagaceae;g__Geothrix;s__	taxonomic classification defined by topology and ANI	N/A	GCA_003538615.1, s__Geothrix sp003538615, 95.0, 85.25, 0.84; GCF_000428885.1, s__Geothrix fermentans, 95.0, 85.2, 0.68	89.33	11	0.9693034227680029	Genome not assigned to closest species as it falls outside its pre-defined ANI radius
OdNW_18-Q3-R42-56_BATAC.478	d__Bacteria;p__Acidobacteriota;c__Holophagae;o__Holophagales;f__Holophagaceae;g__Geothrix;s__	N/A	N/A	N/A	N/A	N/A	GCA_003158505.1	95.0	d__Bacteria;p__Acidobacteriota;c__Holophagae;o__Holophagales;f__Holophagaceae;g__Geothrix;s__Geothrix sp003158505	83.12	0.61	d__Bacteria;p__Acidobacteriota;c__Holophagae;o__Holophagales;f__Holophagaceae;g__Geothrix;s__	taxonomic classification defined by topology and ANI	N/A	GCF_000428885.1, s__Geothrix fermentans, 95.0, 85.02, 0.68; GCA_003538615.1, s__Geothrix sp003538615, 95.0, 85.01, 0.81	81.49	11	0.9691891280188191	Genome not assigned to closest species as it falls outside its pre-defined ANI radius
Hjor_18-Q3-R7-51_BATAC.136	d__Bacteria;p__Acidobacteriota;c__Holophagae;o__Holophagales;f__Holophagaceae;g__;s__	N/A	N/A	N/A	N/A	N/A	N/A	N/A	N/A	N/A	N/A	d__Bacteria;p__Acidobacteriota;c__Holophagae;o__Holophagales;f__Holophagaceae;g__;s__	taxonomic classification fully defined by topology	N/A	N/A	89.4	11	0.8201221500192943	N/A

## Sheet: TableS3
Table S3. Overview of intracellular polymers found with FISH-Raman, + indicates that the polymer was detected and - indicates the polymer was not detected in the targeted cells
Raman analysis of Acidobacteriota			Intracellular polymers
Family	Genus	Probe	PolyP	PHA	Glycogen	Sample 1	Sample 2	Sample 3
Blastocatellaceae	JGI_0001001-H03	Blasto312	-	-	+	Kalundborg 30.10.2017	Odense NE 19.08.2012	Aalborg E 06.05.2010
Blastocatellaceae	Stenotrophobacter	Blasto312	-	-	-	Fredericia 03.02.2014	Åby 04.02.2007
Blastocatellaceae	Blastocatella	Blasto312	-	-	+	Fredericia 28.08.2015	Aalborg E 24.08.2015
Blastocatellaceae	Aridibacter	Blasto312	-	-	+	Hjørring 04.02.2007
Blastocatellaceae	Blastocatellaceae_ASV921	Blasto312	-	-	-	Fredericia 04.02.2009
Blastocatellaceae	midas_g_148	Blasto312	-	-	+	Randers 19.08.2007
Holophagaceae	Geothrix	Geo_662	+	-	+	Hjørring 06.05.2007	Skive 28.10.2006
midas_f_1424	-	F11-24_480	+	-	+	Kalundborg 30.10.2017	Esbjerg W 24.08.2015
Vicinamibacteraceae	-	Subgr_6_383	+	-	+	Bjergmarken 30.11.2017	Avedøre 06.09.2017
Thermoanaerobaculaceae	Subgroup 10	Acido_1163	+	-	+	Esbjerg vest 06.05.2015
midas_f_352	midas_g_433	Mb2424_1414	+	-	+	Horsens 04.02.2007	Lundtofte 19.08.2006
midas_f_1096	midas_g_1096	Btb7_22_485	+	-	+	Esbjerg W week 44 2016	Aalborg W week 44 2010
midas_f_502	-	DS-100_138	+	-	+	Randers 19.08.2010	Aalborg W 28.10.2008
midas_f_973	-	F973_819	+	-	+	Mariagerfjord 05.09.2016	Egå 18.08.2014
Solibacteraceae	-	Soli_499	-	-	-	AAW 18.08.2014	Ringkøbing 19.08.2012

## Sheet: TableS4
Table S4. Analysis of the genomic potential based on KEGG Orthology (KO) annotations
Genome_name	Module_id	Module_name	KOs detected
EsbW_18-Q3-R4-48_BAT3C.4_cln	M00479	DesK-DesR (membrane lipid fluidity regulation) two-component regulatory system	K07778,K07693
Fred_18-Q3-R57-64_BAT3C.662	M00479	DesK-DesR (membrane lipid fluidity regulation) two-component regulatory system	K07778,K07693
Mari_18-Q3-R65-66_MAXAC.049	M00515	FlrB-FlrC (polar flagellar synthesis) two-component regulatory system	K10942,K10943
OdNE_18-Q3-R46-58_MAXAC.008	M00515	FlrB-FlrC (polar flagellar synthesis) two-component regulatory system	K10942,K10943
EsbE_18-Q3-R3-47_MAXAC.007	M00515	FlrB-FlrC (polar flagellar synthesis) two-component regulatory system	K10942,K10943
Aved_18-Q3-R54-62_BATAC.851	M00742	Aminoglycoside resistance, protease FtsH	K04088,K04087,K03798
AalE_18-Q3-R2-46_MAXAC.019	M00742	Aminoglycoside resistance, protease FtsH	K04088,K04087,K03798
Ribe_18-Q3-R11-54_MAXAC.077	M00742	Aminoglycoside resistance, protease FtsH	K04088,K04087,K03798
OdNE_18-Q3-R46-58_BATAC.193	M00742	Aminoglycoside resistance, protease FtsH	K04088,K04087,K03798
Hade_18-Q3-R52-61_BATAC.287	M00742	Aminoglycoside resistance, protease FtsH	K04088,K04087,K03798
EsbW_18-Q3-R4-48_BAT3C.194	M00742	Aminoglycoside resistance, protease FtsH	K04088,K04087,K03798
Lyne_18-Q3-R50-59_MAXAC.015	M00742	Aminoglycoside resistance, protease FtsH	K04088,K04087,K03798
Rand_18-Q3-R56-63_MAXAC.181	M00742	Aminoglycoside resistance, protease FtsH	K04088,K04087,K03798
Mari_18-Q3-R65-66_MAXAC.226	M00012	Glyoxylate cycle	K01647,K01681,K01637,K01638,K00024
EsbW_18-Q3-R4-48_BAT3C.4_cln	M00012	Glyoxylate cycle	K01647,K01681,K01637,K01638,K00024
OdNW_18-Q3-R42-56_BATAC.478	M00012	Glyoxylate cycle	K01647,K01682,K01637,K01638,K00024
Kalu_18-Q3-R12-55_MAXAC.185_cln	M00012	Glyoxylate cycle	K01647,K01681,K01637,K01638,K00024
Skiv_18-Q3-R9-52_MAXAC.067	M00012	Glyoxylate cycle	K01647,K01681,K01682,K01637,K01638,K00024
Hjor_18-Q3-R7-51_BAT3C.167	M00012	Glyoxylate cycle	K01647,K01681,K01637,K01638,K00024
Viby_18-Q3-R106-67_BAT3C.260	M00012	Glyoxylate cycle	K01647,K01681,K01637,K01638,K00024
Hade_18-Q3-R52-61_MAXAC.360	M00012	Glyoxylate cycle	K01647,K01681,K01637,K01638,K00024
AalE_18-Q3-R2-46_BATAC.155	M00012	Glyoxylate cycle	K01647,K01681,K01637,K01638,K00024
Hjor_18-Q3-R7-51_BATAC.136	M00012	Glyoxylate cycle	K01647,K01681,K01637,K01638,K00024
Fred_18-Q3-R57-64_MAXAC.250	M00012	Glyoxylate cycle	K01647,K01681,K01637,K01638,K00024
Rand_18-Q3-R56-63_MAXAC.181	M00012	Glyoxylate cycle	K01647,K01681,K01637,K01638,K00024
EsbW_18-Q3-R4-48_BATAC.318	M00012	Glyoxylate cycle	K01647,K01681,K01637,K01638,K00024
EsbE_18-Q3-R3-47_MAXAC.007	M00012	Glyoxylate cycle	K01647,K01682,K01637,K01638,K00024
Skiv_18-Q3-R9-52_MAXAC.113	M00010	Citrate cycle, first carbon oxidation, oxaloacetate => 2-oxoglutarate	K01647,K01681,K00031,K00030
EsbE_18-Q3-R3-47_BAT3C.144	M00010	Citrate cycle, first carbon oxidation, oxaloacetate => 2-oxoglutarate	K01647,K01681,K00031,K00030
Aved_18-Q3-R54-62_BATAC.851	M00010	Citrate cycle, first carbon oxidation, oxaloacetate => 2-oxoglutarate	K01647,K01681,K00031,K00030
Kalu_18-Q3-R12-55_MAXAC.078_cln	M00010	Citrate cycle, first carbon oxidation, oxaloacetate => 2-oxoglutarate	K01647,K01681,K00031,K00030
Mari_18-Q3-R65-66_BATAC.326	M00010	Citrate cycle, first carbon oxidation, oxaloacetate => 2-oxoglutarate	K01647,K01681,K00031,K00030
OdNW_18-Q3-R42-56_MAXAC.155	M00010	Citrate cycle, first carbon oxidation, oxaloacetate => 2-oxoglutarate	K01647,K01681,K00031,K00030
Mari_18-Q3-R65-66_MAXAC.226	M00010	Citrate cycle, first carbon oxidation, oxaloacetate => 2-oxoglutarate	K01647,K01681,K00030
EsbW_18-Q3-R4-48_BAT3C.4_cln	M00010	Citrate cycle, first carbon oxidation, oxaloacetate => 2-oxoglutarate	K01647,K01681,K00031,K00030
Kalu_18-Q3-R12-55_BAT3C.261	M00010	Citrate cycle, first carbon oxidation, oxaloacetate => 2-oxoglutarate	K01647,K01681,K00031,K00030
Kalu_18-Q3-R12-55_BAT3C.268	M00010	Citrate cycle, first carbon oxidation, oxaloacetate => 2-oxoglutarate	K01647,K01681,K00031,K00030
OdNW_18-Q3-R42-56_BATAC.478	M00010	Citrate cycle, first carbon oxidation, oxaloacetate => 2-oxoglutarate	K01647,K01682,K00031
AalW_18-Q3-R10-53_MAXAC.144	M00010	Citrate cycle, first carbon oxidation, oxaloacetate => 2-oxoglutarate	K01647,K01681,K00031,K00030
Aved_18-Q3-R54-62_BATAC.601	M00010	Citrate cycle, first carbon oxidation, oxaloacetate => 2-oxoglutarate	K01647,K01681,K00031,K00030
Kalu_18-Q3-R12-55_MAXAC.185_cln	M00010	Citrate cycle, first carbon oxidation, oxaloacetate => 2-oxoglutarate	K01647,K01681,K00031
Kalu_18-Q3-R12-55_BAT3C.355	M00010	Citrate cycle, first carbon oxidation, oxaloacetate => 2-oxoglutarate	K01647,K01681,K00031,K00030
Skiv_18-Q3-R9-52_MAXAC.067	M00010	Citrate cycle, first carbon oxidation, oxaloacetate => 2-oxoglutarate	K01647,K01681,K01682,K00031
Hjor_18-Q3-R7-51_BAT3C.167	M00010	Citrate cycle, first carbon oxidation, oxaloacetate => 2-oxoglutarate	K01647,K01681,K00031,K00030
OdNE_18-Q3-R46-58_BATAC.193	M00010	Citrate cycle, first carbon oxidation, oxaloacetate => 2-oxoglutarate	K01647,K01681,K01682,K00031
Hirt_18-Q3-R61-65_MAXAC.091	M00010	Citrate cycle, first carbon oxidation, oxaloacetate => 2-oxoglutarate	K01647,K01681,K00031,K00030
Kalu_18-Q3-R12-55_BAT3C.226	M00010	Citrate cycle, first carbon oxidation, oxaloacetate => 2-oxoglutarate	K01647,K01681,K00031,K00030
Vibo_18-Q3-R45-57_MAXAC.065	M00010	Citrate cycle, first carbon oxidation, oxaloacetate => 2-oxoglutarate	K01647,K01681,K00031,K00030
Fred_18-Q3-R57-64_BAT3C.705	M00010	Citrate cycle, first carbon oxidation, oxaloacetate => 2-oxoglutarate	K01647,K01681,K00031,K00030
Viby_18-Q3-R106-67_BAT3C.260	M00010	Citrate cycle, first carbon oxidation, oxaloacetate => 2-oxoglutarate	K01647,K01681,K00031
Hade_18-Q3-R52-61_MAXAC.360	M00010	Citrate cycle, first carbon oxidation, oxaloacetate => 2-oxoglutarate	K01647,K01681,K00031,K00030
Kalu_18-Q3-R12-55_MAXAC.141_sub	M00010	Citrate cycle, first carbon oxidation, oxaloacetate => 2-oxoglutarate	K01647,K01681,K00031,K00030
Fred_18-Q3-R57-64_BATAC.318	M00010	Citrate cycle, first carbon oxidation, oxaloacetate => 2-oxoglutarate	K01647,K01681,K00031,K00030
Vibo_18-Q3-R45-57_BAT3C.161	M00010	Citrate cycle, first carbon oxidation, oxaloacetate => 2-oxoglutarate	K01647,K01681,K00031
AalE_18-Q3-R2-46_BATAC.155	M00010	Citrate cycle, first carbon oxidation, oxaloacetate => 2-oxoglutarate	K01647,K01681,K00031,K00030
EsbE_18-Q3-R3-47_BATAC.228	M00010	Citrate cycle, first carbon oxidation, oxaloacetate => 2-oxoglutarate	K01647,K01681,K00031
Kalu_18-Q3-R12-55_MAXAC.198_cln	M00010	Citrate cycle, first carbon oxidation, oxaloacetate => 2-oxoglutarate	K01647,K01681,K00031,K00030
Fred_18-Q3-R57-64_BAT3C.662	M00010	Citrate cycle, first carbon oxidation, oxaloacetate => 2-oxoglutarate	K01647,K01681,K00031,K00030
Hjor_18-Q3-R7-51_BATAC.136	M00010	Citrate cycle, first carbon oxidation, oxaloacetate => 2-oxoglutarate	K01647,K01681,K00031
Lyne_18-Q3-R50-59_MAXAC.015	M00010	Citrate cycle, first carbon oxidation, oxaloacetate => 2-oxoglutarate	K01647,K01681,K00031
Fred_18-Q3-R57-64_MAXAC.250	M00010	Citrate cycle, first carbon oxidation, oxaloacetate => 2-oxoglutarate	K01647,K01681,K00031,K00030
Rand_18-Q3-R56-63_MAXAC.181	M00010	Citrate cycle, first carbon oxidation, oxaloacetate => 2-oxoglutarate	K01647,K01681,K00031,K00030
EsbW_18-Q3-R4-48_MAXAC.080	M00010	Citrate cycle, first carbon oxidation, oxaloacetate => 2-oxoglutarate	K01647,K01681,K00031,K00030
EsbW_18-Q3-R4-48_BATAC.318	M00010	Citrate cycle, first carbon oxidation, oxaloacetate => 2-oxoglutarate	K01647,K01681,K00031,K00030
Kalu_18-Q3-R12-55_MAXAC.123	M00010	Citrate cycle, first carbon oxidation, oxaloacetate => 2-oxoglutarate	K01647,K01681,K00031,K00030
OdNE_18-Q3-R46-58_MAXAC.008	M00010	Citrate cycle, first carbon oxidation, oxaloacetate => 2-oxoglutarate	K01647,K01682,K00031
EsbE_18-Q3-R3-47_MAXAC.007	M00010	Citrate cycle, first carbon oxidation, oxaloacetate => 2-oxoglutarate	K01647,K01682,K00031
Skiv_18-Q3-R9-52_BATAC.396	M00010	Citrate cycle, first carbon oxidation, oxaloacetate => 2-oxoglutarate	K01647,K01681,K00031,K00030
EsbE_18-Q3-R3-47_BAT3C.144	M00011	Citrate cycle, second carbon oxidation, 2-oxoglutarate => oxaloacetate	K00164,K00658,K00382,K00174,K00175,K01902,K01903,K00239,K00240,K00241,K01679,K00024
Aved_18-Q3-R54-62_BATAC.851	M00011	Citrate cycle, second carbon oxidation, 2-oxoglutarate => oxaloacetate	K00164,K00658,K00382,K00174,K00175,K01902,K01903,K00239,K00240,K00241,K01676,K00024
Kalu_18-Q3-R12-55_MAXAC.078_cln	M00011	Citrate cycle, second carbon oxidation, 2-oxoglutarate => oxaloacetate	K00164,K00658,K00382,K00174,K00175,K01902,K01903,K00239,K00240,K00241,K01679,K00024
Mari_18-Q3-R65-66_BATAC.326	M00011	Citrate cycle, second carbon oxidation, 2-oxoglutarate => oxaloacetate	K00164,K00658,K00382,K00174,K00175,K01902,K01903,K00239,K00240,K00241,K01679,K00024
OdNW_18-Q3-R42-56_MAXAC.155	M00011	Citrate cycle, second carbon oxidation, 2-oxoglutarate => oxaloacetate	K00174,K00175,K01902,K01903,K00239,K00240,K00241,K01679,K00024
Mari_18-Q3-R65-66_MAXAC.226	M00011	Citrate cycle, second carbon oxidation, 2-oxoglutarate => oxaloacetate	K00164,K00658,K00382,K00174,K00175,K01902,K01903,K00239,K00240,K00241,K01679,K00024
EsbW_18-Q3-R4-48_BAT3C.4_cln	M00011	Citrate cycle, second carbon oxidation, 2-oxoglutarate => oxaloacetate	K00164,K00658,K00382,K00174,K00175,K01902,K01903,K00239,K00240,K00241,K01676,K01679,K00024
Kalu_18-Q3-R12-55_BAT3C.261	M00011	Citrate cycle, second carbon oxidation, 2-oxoglutarate => oxaloacetate	K00164,K00658,K00382,K00174,K00175,K01902,K01903,K00239,K00240,K00241,K01676,K01679,K00024
Kalu_18-Q3-R12-55_BAT3C.268	M00011	Citrate cycle, second carbon oxidation, 2-oxoglutarate => oxaloacetate	K00164,K00658,K00382,K00174,K00175,K01902,K01903,K00239,K00240,K00241,K01679,K00024
OdNW_18-Q3-R42-56_BATAC.478	M00011	Citrate cycle, second carbon oxidation, 2-oxoglutarate => oxaloacetate	K00174,K00175,K01902,K01903,K00239,K00240,K00241,K01676,K00024
AalW_18-Q3-R10-53_MAXAC.144	M00011	Citrate cycle, second carbon oxidation, 2-oxoglutarate => oxaloacetate	K00164,K00658,K00382,K00174,K00175,K01902,K01903,K00239,K00240,K00241,K01679,K00024
AalE_18-Q3-R2-46_MAXAC.019	M00011	Citrate cycle, second carbon oxidation, 2-oxoglutarate => oxaloacetate	K00174,K00175,K01902,K01903,K18118,K00239,K00240,K00241,K01676,K01679,K00024
Mari_18-Q3-R65-66_MAXAC.049	M00011	Citrate cycle, second carbon oxidation, 2-oxoglutarate => oxaloacetate	K00174,K00175,K01902,K01903,K00239,K00240,K00241,K01676,K00116
Kalu_18-Q3-R12-55_MAXAC.185_cln	M00011	Citrate cycle, second carbon oxidation, 2-oxoglutarate => oxaloacetate	K00164,K00658,K00382,K00174,K00175,K01902,K01903,K00239,K00240,K00241,K01679,K00024
Kalu_18-Q3-R12-55_BAT3C.355	M00011	Citrate cycle, second carbon oxidation, 2-oxoglutarate => oxaloacetate	K00164,K00658,K00382,K00174,K00175,K01902,K01903,K00239,K00240,K00241,K01679,K00024
Skiv_18-Q3-R9-52_MAXAC.067	M00011	Citrate cycle, second carbon oxidation, 2-oxoglutarate => oxaloacetate	K00174,K00175,K01902,K01903,K00239,K00240,K00241,K01676,K00024
Ribe_18-Q3-R11-54_MAXAC.077	M00011	Citrate cycle, second carbon oxidation, 2-oxoglutarate => oxaloacetate	K00164,K00658,K00382,K00174,K00175,K01902,K01903,K00239,K00240,K00241,K01676,K00024
Hjor_18-Q3-R7-51_BAT3C.167	M00011	Citrate cycle, second carbon oxidation, 2-oxoglutarate => oxaloacetate	K00164,K00658,K00382,K00174,K00175,K01902,K01903,K00239,K00240,K00241,K01676,K01679,K00024
OdNE_18-Q3-R46-58_BATAC.193	M00011	Citrate cycle, second carbon oxidation, 2-oxoglutarate => oxaloacetate	K00174,K00175,K01902,K01903,K00239,K00240,K00241,K01676,K00024
Kalu_18-Q3-R12-55_BAT3C.226	M00011	Citrate cycle, second carbon oxidation, 2-oxoglutarate => oxaloacetate	K00164,K00658,K00382,K00174,K00175,K01902,K01903,K00239,K00240,K00241,K01679,K00024
Vibo_18-Q3-R45-57_MAXAC.065	M00011	Citrate cycle, second carbon oxidation, 2-oxoglutarate => oxaloacetate	K00164,K00658,K00382,K00174,K00175,K01902,K01903,K00239,K00240,K00241,K01679,K00024
Fred_18-Q3-R57-64_BAT3C.705	M00011	Citrate cycle, second carbon oxidation, 2-oxoglutarate => oxaloacetate	K00164,K00658,K00382,K00174,K00175,K01902,K01903,K00239,K00240,K00241,K01679,K00024
Viby_18-Q3-R106-67_BAT3C.260	M00011	Citrate cycle, second carbon oxidation, 2-oxoglutarate => oxaloacetate	K00174,K00175,K01902,K01903,K00239,K00240,K00241,K01676,K00024
Hade_18-Q3-R52-61_BATAC.287	M00011	Citrate cycle, second carbon oxidation, 2-oxoglutarate => oxaloacetate	K00164,K00658,K00382,K00174,K00175,K01902,K01903,K00239,K00240,K00241,K01676,K00024
Hade_18-Q3-R52-61_MAXAC.360	M00011	Citrate cycle, second carbon oxidation, 2-oxoglutarate => oxaloacetate	K00164,K00658,K00382,K00174,K00175,K01902,K01903,K00239,K00240,K00241,K01679,K00024
Kalu_18-Q3-R12-55_MAXAC.141_sub	M00011	Citrate cycle, second carbon oxidation, 2-oxoglutarate => oxaloacetate	K00164,K00658,K00382,K00174,K00175,K01902,K01903,K00239,K00240,K00241,K01679,K00024
Vibo_18-Q3-R45-57_BAT3C.161	M00011	Citrate cycle, second carbon oxidation, 2-oxoglutarate => oxaloacetate	K00164,K00658,K00382,K00174,K00175,K01902,K01903,K00239,K00240,K00241,K01676,K01679,K00024
EsbE_18-Q3-R3-47_BATAC.228	M00011	Citrate cycle, second carbon oxidation, 2-oxoglutarate => oxaloacetate	K00164,K00658,K00382,K00174,K00175,K01902,K01903,K00239,K00240,K00241,K01679,K00024
Kalu_18-Q3-R12-55_MAXAC.198_cln	M00011	Citrate cycle, second carbon oxidation, 2-oxoglutarate => oxaloacetate	K00164,K00658,K00382,K00174,K00175,K01902,K01903,K00239,K00240,K00241,K01676,K01679,K00024
Fred_18-Q3-R57-64_BAT3C.662	M00011	Citrate cycle, second carbon oxidation, 2-oxoglutarate => oxaloacetate	K00164,K00658,K00382,K00174,K00175,K01902,K01903,K18118,K00239,K00240,K00241,K01676,K00024
Hjor_18-Q3-R7-51_BATAC.136	M00011	Citrate cycle, second carbon oxidation, 2-oxoglutarate => oxaloacetate	K00174,K00175,K01902,K01903,K00239,K00240,K00241,K01676,K00024
Lyne_18-Q3-R50-59_MAXAC.015	M00011	Citrate cycle, second carbon oxidation, 2-oxoglutarate => oxaloacetate	K00164,K00658,K00382,K00174,K00175,K01902,K01903,K18118,K00239,K00240,K00241,K01676,K00024
Fred_18-Q3-R57-64_MAXAC.250	M00011	Citrate cycle, second carbon oxidation, 2-oxoglutarate => oxaloacetate	K00164,K00658,K00382,K00174,K00175,K01902,K01903,K00239,K00240,K00241,K01679,K00024
Aved_18-Q3-R54-62_BATAC.345	M00011	Citrate cycle, second carbon oxidation, 2-oxoglutarate => oxaloacetate	K00164,K00658,K00382,K00174,K00175,K01902,K01903,K00239,K00240,K00241,K01679,K00024
EsbW_18-Q3-R4-48_MAXAC.080	M00011	Citrate cycle, second carbon oxidation, 2-oxoglutarate => oxaloacetate	K00174,K00175,K01902,K01903,K00239,K00240,K00241,K01679,K00024
Hade_18-Q3-R52-61_BATAC.229	M00011	Citrate cycle, second carbon oxidation, 2-oxoglutarate => oxaloacetate	K00164,K00658,K00382,K00174,K00175,K01902,K01903,K00239,K00240,K00241,K01679,K00024
Kalu_18-Q3-R12-55_MAXAC.123	M00011	Citrate cycle, second carbon oxidation, 2-oxoglutarate => oxaloacetate	K00164,K00658,K00382,K01902,K01903,K00239,K00240,K00241,K01676,K00024
Skiv_18-Q3-R9-52_BATAC.396	M00011	Citrate cycle, second carbon oxidation, 2-oxoglutarate => oxaloacetate	K00164,K00658,K00382,K00174,K00175,K01902,K01903,K00239,K00240,K00241,K01676,K00024
Kalu_18-Q3-R12-55_BAT3C.268	M00016	Lysine biosynthesis, succinyl-DAP pathway, aspartate => lysine	K00928,K12524,K00133,K01714,K00215,K00674,K00821,K01439,K01778,K01586
Kalu_18-Q3-R12-55_BAT3C.355	M00016	Lysine biosynthesis, succinyl-DAP pathway, aspartate => lysine	K00928,K12524,K00133,K01714,K00215,K00674,K00821,K01439,K01778,K01586
Kalu_18-Q3-R12-55_MAXAC.198_cln	M00016	Lysine biosynthesis, succinyl-DAP pathway, aspartate => lysine	K00928,K00133,K01714,K00215,K00674,K00821,K01439,K01778,K01586
Hjor_18-Q3-R7-51_BATAC.136	M00016	Lysine biosynthesis, succinyl-DAP pathway, aspartate => lysine	K00928,K12524,K00133,K01714,K00215,K00674,K00821,K01439,K01778,K01586
AalW_18-Q3-R10-53_BAT3C.204	M00015	Proline biosynthesis, glutamate => proline	K00931,K00147,K00286
OdNW_18-Q3-R42-56_MAXAC.155	M00015	Proline biosynthesis, glutamate => proline	K00931,K00147,K00286
EsbW_18-Q3-R4-48_BAT3C.4_cln	M00015	Proline biosynthesis, glutamate => proline	K00931,K00147,K00286
Kalu_18-Q3-R12-55_BAT3C.268	M00015	Proline biosynthesis, glutamate => proline	K00931,K00147,K00286
OdNW_18-Q3-R42-56_BATAC.478	M00015	Proline biosynthesis, glutamate => proline	K00931,K00147,K00286
AalW_18-Q3-R10-53_MAXAC.144	M00015	Proline biosynthesis, glutamate => proline	K00931,K00147,K00286
Skiv_18-Q3-R9-52_MAXAC.067	M00015	Proline biosynthesis, glutamate => proline	K00931,K00147,K00286
Ribe_18-Q3-R11-54_MAXAC.077	M00015	Proline biosynthesis, glutamate => proline	K12657,K00286
Hjor_18-Q3-R7-51_BAT3C.167	M00015	Proline biosynthesis, glutamate => proline	K00931,K00147,K00286
OdNE_18-Q3-R46-58_BATAC.193	M00015	Proline biosynthesis, glutamate => proline	K00931,K00147,K00286
Viby_18-Q3-R106-67_BAT3C.260	M00015	Proline biosynthesis, glutamate => proline	K00931,K00147,K00286
Fred_18-Q3-R57-64_BATAC.318	M00015	Proline biosynthesis, glutamate => proline	K00931,K00147,K00286
Vibo_18-Q3-R45-57_BAT3C.161	M00015	Proline biosynthesis, glutamate => proline	K00931,K00147,K00286
AalE_18-Q3-R2-46_BATAC.155	M00015	Proline biosynthesis, glutamate => proline	K00931,K00147,K00286
Lyne_18-Q3-R50-59_MAXAC.015	M00015	Proline biosynthesis, glutamate => proline	K00931,K00147,K00286
Aved_18-Q3-R54-62_BATAC.345	M00015	Proline biosynthesis, glutamate => proline	K00931,K00147,K00286
OdNE_18-Q3-R46-58_MAXAC.008	M00015	Proline biosynthesis, glutamate => proline	K00931,K00147,K00286
AalW_18-Q3-R10-53_BAT3C.204	M00018	Threonine biosynthesis, aspartate => homoserine => threonine	K00928,K00133,K00003,K00872,K01733
EsbE_18-Q3-R3-47_BAT3C.144	M00018	Threonine biosynthesis, aspartate => homoserine => threonine	K00928,K12524,K00133,K12524,K00872,K01733
Aved_18-Q3-R54-62_BATAC.851	M00018	Threonine biosynthesis, aspartate => homoserine => threonine	K00928,K00133,K00003,K00872,K01733
Kalu_18-Q3-R12-55_MAXAC.078_cln	M00018	Threonine biosynthesis, aspartate => homoserine => threonine	K00928,K12524,K00133,K12524,K00872,K01733
OdNW_18-Q3-R42-56_MAXAC.155	M00018	Threonine biosynthesis, aspartate => homoserine => threonine	K00928,K12524,K00133,K12524,K00872,K01733
Kalu_18-Q3-R12-55_BAT3C.261	M00018	Threonine biosynthesis, aspartate => homoserine => threonine	K00928,K00133,K00003,K00872,K01733
Kalu_18-Q3-R12-55_BAT3C.268	M00018	Threonine biosynthesis, aspartate => homoserine => threonine	K00928,K12524,K00133,K12524,K00872,K01733
AalW_18-Q3-R10-53_MAXAC.144	M00018	Threonine biosynthesis, aspartate => homoserine => threonine	K00928,K12524,K00133,K12524,K00872,K01733
Kalu_18-Q3-R12-55_BAT3C.355	M00018	Threonine biosynthesis, aspartate => homoserine => threonine	K00928,K12524,K00133,K12524,K00872,K01733
Skiv_18-Q3-R9-52_MAXAC.067	M00018	Threonine biosynthesis, aspartate => homoserine => threonine	K00928,K12524,K00133,K12524,K00872,K01733
Hjor_18-Q3-R7-51_BAT3C.167	M00018	Threonine biosynthesis, aspartate => homoserine => threonine	K00928,K00133,K00003,K00872,K01733
OdNE_18-Q3-R46-58_BATAC.193	M00018	Threonine biosynthesis, aspartate => homoserine => threonine	K00928,K00133,K00003,K00872,K01733
Kalu_18-Q3-R12-55_BAT3C.226	M00018	Threonine biosynthesis, aspartate => homoserine => threonine	K00928,K12524,K00133,K12524,K00872,K01733
Vibo_18-Q3-R45-57_MAXAC.065	M00018	Threonine biosynthesis, aspartate => homoserine => threonine	K00928,K12524,K00133,K12524,K00872,K01733
Fred_18-Q3-R57-64_BAT3C.705	M00018	Threonine biosynthesis, aspartate => homoserine => threonine	K00928,K12524,K00133,K12524,K00872,K01733
Viby_18-Q3-R106-67_BAT3C.260	M00018	Threonine biosynthesis, aspartate => homoserine => threonine	K00928,K12524,K00133,K12524,K00872,K01733
Hade_18-Q3-R52-61_BATAC.287	M00018	Threonine biosynthesis, aspartate => homoserine => threonine	K00928,K00133,K00003,K00872,K01733
Hade_18-Q3-R52-61_MAXAC.360	M00018	Threonine biosynthesis, aspartate => homoserine => threonine	K00928,K12524,K00133,K12524,K00872,K01733
Kalu_18-Q3-R12-55_MAXAC.141_sub	M00018	Threonine biosynthesis, aspartate => homoserine => threonine	K00928,K12524,K00133,K12524,K00872,K01733
Fred_18-Q3-R57-64_BATAC.318	M00018	Threonine biosynthesis, aspartate => homoserine => threonine	K00928,K00133,K00003,K00872,K01733
Vibo_18-Q3-R45-57_BAT3C.161	M00018	Threonine biosynthesis, aspartate => homoserine => threonine	K00928,K12524,K00133,K12524,K00872,K01733
AalE_18-Q3-R2-46_BATAC.155	M00018	Threonine biosynthesis, aspartate => homoserine => threonine	K00928,K00133,K00003,K00872,K01733
EsbE_18-Q3-R3-47_BATAC.228	M00018	Threonine biosynthesis, aspartate => homoserine => threonine	K00928,K12524,K00133,K12524,K00872,K01733
Kalu_18-Q3-R12-55_MAXAC.198_cln	M00018	Threonine biosynthesis, aspartate => homoserine => threonine	K00928,K00133,K00003,K00872,K01733
Fred_18-Q3-R57-64_BAT3C.662	M00018	Threonine biosynthesis, aspartate => homoserine => threonine	K00928,K00133,K00003,K00872,K01733
Hjor_18-Q3-R7-51_BATAC.136	M00018	Threonine biosynthesis, aspartate => homoserine => threonine	K00928,K12524,K00133,K12524,K00872,K01733
Lyne_18-Q3-R50-59_MAXAC.015	M00018	Threonine biosynthesis, aspartate => homoserine => threonine	K00928,K00133,K00003,K00872,K01733
Fred_18-Q3-R57-64_MAXAC.250	M00018	Threonine biosynthesis, aspartate => homoserine => threonine	K00928,K12524,K00133,K12524,K00872,K01733
Aved_18-Q3-R54-62_BATAC.345	M00018	Threonine biosynthesis, aspartate => homoserine => threonine	K00928,K12524,K00133,K12524,K00872,K01733
Hade_18-Q3-R52-61_BATAC.229	M00018	Threonine biosynthesis, aspartate => homoserine => threonine	K00928,K12524,K00133,K12524,K00872,K01733
Hjor_18-Q3-R7-51_BAT3C.239	M00018	Threonine biosynthesis, aspartate => homoserine => threonine	K00928,K00133,K00003,K00872,K01733
Kalu_18-Q3-R12-55_MAXAC.123	M00018	Threonine biosynthesis, aspartate => homoserine => threonine	K00928,K00133,K00003,K00872,K01733
OdNE_18-Q3-R46-58_MAXAC.008	M00018	Threonine biosynthesis, aspartate => homoserine => threonine	K00928,K12524,K00133,K12524,K00872,K01733
EsbE_18-Q3-R3-47_MAXAC.007	M00018	Threonine biosynthesis, aspartate => homoserine => threonine	K00928,K12524,K00133,K12524,K00872,K01733
Skiv_18-Q3-R9-52_BATAC.396	M00018	Threonine biosynthesis, aspartate => homoserine => threonine	K00928,K00133,K00003,K00872,K01733
Aved_18-Q3-R54-62_BATAC.851	M00019	Valine/isoleucine biosynthesis, pyruvate => valine / 2-oxobutanoate => isoleucine	K01652,K01653,K00053,K01687,K00826
EsbW_18-Q3-R4-48_BAT3C.4_cln	M00019	Valine/isoleucine biosynthesis, pyruvate => valine / 2-oxobutanoate => isoleucine	K01652,K01653,K00053,K01687,K00826
Kalu_18-Q3-R12-55_BAT3C.261	M00019	Valine/isoleucine biosynthesis, pyruvate => valine / 2-oxobutanoate => isoleucine	K01652,K01653,K00053,K01687,K00826
AalW_18-Q3-R10-53_MAXAC.144	M00019	Valine/isoleucine biosynthesis, pyruvate => valine / 2-oxobutanoate => isoleucine	K01652,K01653,K00053,K01687,K00826
Skiv_18-Q3-R9-52_MAXAC.067	M00019	Valine/isoleucine biosynthesis, pyruvate => valine / 2-oxobutanoate => isoleucine	K01652,K01653,K00053,K01687,K00826
Ribe_18-Q3-R11-54_MAXAC.077	M00019	Valine/isoleucine biosynthesis, pyruvate => valine / 2-oxobutanoate => isoleucine	K01652,K01653,K00053,K01687,K00826
OdNE_18-Q3-R46-58_BATAC.193	M00019	Valine/isoleucine biosynthesis, pyruvate => valine / 2-oxobutanoate => isoleucine	K01652,K01653,K00053,K01687,K00826
EsbW_18-Q3-R4-48_BAT3C.194	M00019	Valine/isoleucine biosynthesis, pyruvate => valine / 2-oxobutanoate => isoleucine	K01652,K01653,K00053,K01687,K00826
Kalu_18-Q3-R12-55_MAXAC.198_cln	M00019	Valine/isoleucine biosynthesis, pyruvate => valine / 2-oxobutanoate => isoleucine	K01652,K01653,K00053,K01687,K00826
Fred_18-Q3-R57-64_BAT3C.662	M00019	Valine/isoleucine biosynthesis, pyruvate => valine / 2-oxobutanoate => isoleucine	K01652,K01653,K00053,K01687,K00826
Hjor_18-Q3-R7-51_BATAC.136	M00019	Valine/isoleucine biosynthesis, pyruvate => valine / 2-oxobutanoate => isoleucine	K01652,K01653,K00053,K01687,K00826
Lyne_18-Q3-R50-59_MAXAC.015	M00019	Valine/isoleucine biosynthesis, pyruvate => valine / 2-oxobutanoate => isoleucine	K01652,K01653,K00053,K01687,K00826
Rand_18-Q3-R56-63_MAXAC.181	M00019	Valine/isoleucine biosynthesis, pyruvate => valine / 2-oxobutanoate => isoleucine	K01652,K01653,K00053,K01687,K00826
Kalu_18-Q3-R12-55_MAXAC.123	M00019	Valine/isoleucine biosynthesis, pyruvate => valine / 2-oxobutanoate => isoleucine	K01652,K01653,K00053,K01687,K00826
OdNE_18-Q3-R46-58_MAXAC.008	M00019	Valine/isoleucine biosynthesis, pyruvate => valine / 2-oxobutanoate => isoleucine	K01652,K01653,K00053,K01687,K00826
Skiv_18-Q3-R9-52_BATAC.396	M00019	Valine/isoleucine biosynthesis, pyruvate => valine / 2-oxobutanoate => isoleucine	K01652,K01653,K00053,K01687,K00826
EsbW_18-Q3-R4-48_BAT3C.4_cln	M00157	F-type ATPase, prokaryotes and chloroplasts	K02111,K02112,K02113,K02114,K02115,K02108,K02109,K02110
Kalu_18-Q3-R12-55_BAT3C.261	M00157	F-type ATPase, prokaryotes and chloroplasts	K02111,K02112,K02113,K02114,K02115,K02108,K02109,K02110
Fred_18-Q3-R57-64_BATAC.318	M00157	F-type ATPase, prokaryotes and chloroplasts	K02111,K02112,K02113,K02114,K02115,K02108,K02109,K02110
Fred_18-Q3-R57-64_BAT3C.662	M00157	F-type ATPase, prokaryotes and chloroplasts	K02111,K02112,K02113,K02114,K02115,K02108,K02109,K02110
Skiv_18-Q3-R9-52_MAXAC.113	M00155	Cytochrome c oxidase, prokaryotes	K02275,K02274,K02276
EsbE_18-Q3-R3-47_BAT3C.144	M00155	Cytochrome c oxidase, prokaryotes	K02275,K02274,K02276
Aved_18-Q3-R54-62_BATAC.851	M00155	Cytochrome c oxidase, prokaryotes	K02275,K02274,K02276
Kalu_18-Q3-R12-55_MAXAC.078_cln	M00155	Cytochrome c oxidase, prokaryotes	K02275,K02274,K02276
Mari_18-Q3-R65-66_BATAC.326	M00155	Cytochrome c oxidase, prokaryotes	K02275,K02274,K02276
Mari_18-Q3-R65-66_MAXAC.226	M00155	Cytochrome c oxidase, prokaryotes	K02275,K02274,K02276
EsbW_18-Q3-R4-48_BAT3C.4_cln	M00155	Cytochrome c oxidase, prokaryotes	K02275,K02274,K02276
Kalu_18-Q3-R12-55_BAT3C.261	M00155	Cytochrome c oxidase, prokaryotes	K02275,K02274,K02276
Kalu_18-Q3-R12-55_BAT3C.268	M00155	Cytochrome c oxidase, prokaryotes	K02275,K02274,K02276
OdNW_18-Q3-R42-56_BATAC.478	M00155	Cytochrome c oxidase, prokaryotes	K02275,K02274,K02276
AalW_18-Q3-R10-53_MAXAC.144	M00155	Cytochrome c oxidase, prokaryotes	K02275,K02274,K02276
Aved_18-Q3-R54-62_BATAC.601	M00155	Cytochrome c oxidase, prokaryotes	K02275,K02274,K02276
Mari_18-Q3-R65-66_MAXAC.049	M00155	Cytochrome c oxidase, prokaryotes	K02275,K02274,K02276
Kalu_18-Q3-R12-55_MAXAC.185_cln	M00155	Cytochrome c oxidase, prokaryotes	K02275,K02274,K02276
Kalu_18-Q3-R12-55_BAT3C.355	M00155	Cytochrome c oxidase, prokaryotes	K02275,K02274,K02276
Skiv_18-Q3-R9-52_MAXAC.067	M00155	Cytochrome c oxidase, prokaryotes	K02275,K02274,K02276
Hjor_18-Q3-R7-51_BAT3C.167	M00155	Cytochrome c oxidase, prokaryotes	K02275,K02274,K02276
Kalu_18-Q3-R12-55_BAT3C.226	M00155	Cytochrome c oxidase, prokaryotes	K02275,K02274,K02276
Vibo_18-Q3-R45-57_MAXAC.065	M00155	Cytochrome c oxidase, prokaryotes	K02275,K02274,K02276
Fred_18-Q3-R57-64_BAT3C.705	M00155	Cytochrome c oxidase, prokaryotes	K02275,K02274,K02276
Hade_18-Q3-R52-61_MAXAC.360	M00155	Cytochrome c oxidase, prokaryotes	K02275,K02274,K02276
Kalu_18-Q3-R12-55_MAXAC.141_sub	M00155	Cytochrome c oxidase, prokaryotes	K02275,K02274,K02276
Fred_18-Q3-R57-64_BATAC.318	M00155	Cytochrome c oxidase, prokaryotes	K02275,K02274,K02276
EsbW_18-Q3-R4-48_BAT3C.194	M00155	Cytochrome c oxidase, prokaryotes	K02275,K02274,K02276
EsbE_18-Q3-R3-47_BATAC.228	M00155	Cytochrome c oxidase, prokaryotes	K02275,K02274,K02276
Fred_18-Q3-R57-64_BAT3C.662	M00155	Cytochrome c oxidase, prokaryotes	K02275,K02274,K02276
Lyne_18-Q3-R50-59_MAXAC.015	M00155	Cytochrome c oxidase, prokaryotes	K02275,K02274,K02276
Fred_18-Q3-R57-64_MAXAC.250	M00155	Cytochrome c oxidase, prokaryotes	K02275,K02274,K02276
Rand_18-Q3-R56-63_MAXAC.181	M00155	Cytochrome c oxidase, prokaryotes	K02275,K02274,K02276
Aved_18-Q3-R54-62_BATAC.345	M00155	Cytochrome c oxidase, prokaryotes	K02275,K02274,K02276
EsbW_18-Q3-R4-48_MAXAC.080	M00155	Cytochrome c oxidase, prokaryotes	K02275,K02274,K02276
EsbW_18-Q3-R4-48_BATAC.318	M00155	Cytochrome c oxidase, prokaryotes	K02275,K02274,K02276
Hade_18-Q3-R52-61_BATAC.229	M00155	Cytochrome c oxidase, prokaryotes	K02275,K02274,K02276
OdNE_18-Q3-R46-58_MAXAC.008	M00155	Cytochrome c oxidase, prokaryotes	K02275,K02274,K02276
EsbE_18-Q3-R3-47_MAXAC.007	M00155	Cytochrome c oxidase, prokaryotes	K02275,K02274,K02276
Skiv_18-Q3-R9-52_BATAC.396	M00155	Cytochrome c oxidase, prokaryotes	K02275,K02274,K02276
EsbW_18-Q3-R4-48_BAT3C.4_cln	M00761	Undecaprenylphosphate alpha-L-Ara4N biosynthesis, UDP-GlcA => undecaprenyl phosphate alpha-L-Ara4N	K10011,K07806,K10012,K13014
OdNW_18-Q3-R42-56_BATAC.478	M00761	Undecaprenylphosphate alpha-L-Ara4N biosynthesis, UDP-GlcA => undecaprenyl phosphate alpha-L-Ara4N	K10011,K07806,K10012,K13014
AalE_18-Q3-R2-46_MAXAC.019	M00761	Undecaprenylphosphate alpha-L-Ara4N biosynthesis, UDP-GlcA => undecaprenyl phosphate alpha-L-Ara4N	K10011,K07806,K10012,K13014
Mari_18-Q3-R65-66_MAXAC.049	M00761	Undecaprenylphosphate alpha-L-Ara4N biosynthesis, UDP-GlcA => undecaprenyl phosphate alpha-L-Ara4N	K10011,K07806,K10012,K13014
Skiv_18-Q3-R9-52_MAXAC.067	M00761	Undecaprenylphosphate alpha-L-Ara4N biosynthesis, UDP-GlcA => undecaprenyl phosphate alpha-L-Ara4N	K10011,K07806,K10012,K13014
Ribe_18-Q3-R11-54_MAXAC.077	M00761	Undecaprenylphosphate alpha-L-Ara4N biosynthesis, UDP-GlcA => undecaprenyl phosphate alpha-L-Ara4N	K10011,K07806,K10012,K13014
Viby_18-Q3-R106-67_BAT3C.260	M00761	Undecaprenylphosphate alpha-L-Ara4N biosynthesis, UDP-GlcA => undecaprenyl phosphate alpha-L-Ara4N	K10011,K07806,K10012,K13014
Vibo_18-Q3-R45-57_BAT3C.161	M00761	Undecaprenylphosphate alpha-L-Ara4N biosynthesis, UDP-GlcA => undecaprenyl phosphate alpha-L-Ara4N	K10011,K07806,K10012,K13014
Lyne_18-Q3-R50-59_MAXAC.015	M00761	Undecaprenylphosphate alpha-L-Ara4N biosynthesis, UDP-GlcA => undecaprenyl phosphate alpha-L-Ara4N	K10011,K07806,K10012,K13014
Hjor_18-Q3-R7-51_BAT3C.239	M00761	Undecaprenylphosphate alpha-L-Ara4N biosynthesis, UDP-GlcA => undecaprenyl phosphate alpha-L-Ara4N	K10011,K07806,K10012,K13014
Mari_18-Q3-R65-66_MAXAC.049	M00127	Thiamine biosynthesis, AIR => thiamine-P/thiamine-2P	K03147,K00941,K00878,K00788,K00946
Kalu_18-Q3-R12-55_BAT3C.261	M00122	Cobalamin biosynthesis, cobinamide => cobalamin	K00798,K02232,K02227,K02231,K00768,K02226,K02233
AalW_18-Q3-R10-53_BAT3C.204	M00123	Biotin biosynthesis, pimeloyl-ACP/CoA => biotin	K00652,K00833,K01935,K01012
Fred_18-Q3-R57-64_BATAC.318	M00123	Biotin biosynthesis, pimeloyl-ACP/CoA => biotin	K00652,K00833,K01935,K01012
OdNE_18-Q3-R46-58_MAXAC.008	M00123	Biotin biosynthesis, pimeloyl-ACP/CoA => biotin	K00652,K00833,K01935,K01012
AalW_18-Q3-R10-53_BAT3C.204	M00120	Coenzyme A biosynthesis, pantothenate => CoA	K03525,K13038,K00954,K00859
Skiv_18-Q3-R9-52_MAXAC.113	M00120	Coenzyme A biosynthesis, pantothenate => CoA	K03525,K13038,K00954,K00859
EsbE_18-Q3-R3-47_BAT3C.144	M00120	Coenzyme A biosynthesis, pantothenate => CoA	K03525,K13038,K00954,K00859
Aved_18-Q3-R54-62_BATAC.851	M00120	Coenzyme A biosynthesis, pantothenate => CoA	K00867,K13038,K00954,K00859
Kalu_18-Q3-R12-55_MAXAC.078_cln	M00120	Coenzyme A biosynthesis, pantothenate => CoA	K03525,K13038,K00954,K00859
Mari_18-Q3-R65-66_BATAC.326	M00120	Coenzyme A biosynthesis, pantothenate => CoA	K03525,K13038,K00954,K00859
OdNW_18-Q3-R42-56_MAXAC.155	M00120	Coenzyme A biosynthesis, pantothenate => CoA	K03525,K13038,K00954,K00859
Mari_18-Q3-R65-66_MAXAC.226	M00120	Coenzyme A biosynthesis, pantothenate => CoA	K03525,K13038,K00954,K00859
EsbW_18-Q3-R4-48_BAT3C.4_cln	M00120	Coenzyme A biosynthesis, pantothenate => CoA	K03525,K13038,K00954,K00859
Kalu_18-Q3-R12-55_BAT3C.261	M00120	Coenzyme A biosynthesis, pantothenate => CoA	K03525,K13038,K00954,K00859
Kalu_18-Q3-R12-55_BAT3C.268	M00120	Coenzyme A biosynthesis, pantothenate => CoA	K03525,K13038,K00954,K00859
AalW_18-Q3-R10-53_MAXAC.144	M00120	Coenzyme A biosynthesis, pantothenate => CoA	K03525,K13038,K00954,K00859
AalE_18-Q3-R2-46_MAXAC.019	M00120	Coenzyme A biosynthesis, pantothenate => CoA	K03525,K13038,K00954,K00859
Aved_18-Q3-R54-62_BATAC.601	M00120	Coenzyme A biosynthesis, pantothenate => CoA	K03525,K13038,K00954,K00859
Kalu_18-Q3-R12-55_MAXAC.185_cln	M00120	Coenzyme A biosynthesis, pantothenate => CoA	K03525,K13038,K00954,K00859
Kalu_18-Q3-R12-55_BAT3C.355	M00120	Coenzyme A biosynthesis, pantothenate => CoA	K03525,K13038,K00954,K00859
Ribe_18-Q3-R11-54_MAXAC.077	M00120	Coenzyme A biosynthesis, pantothenate => CoA	K03525,K13038,K00954,K00859
OdNE_18-Q3-R46-58_BATAC.193	M00120	Coenzyme A biosynthesis, pantothenate => CoA	K03525,K13038,K00954,K00859
Hirt_18-Q3-R61-65_MAXAC.091	M00120	Coenzyme A biosynthesis, pantothenate => CoA	K00867,K13038,K00954,K00859
Kalu_18-Q3-R12-55_BAT3C.226	M00120	Coenzyme A biosynthesis, pantothenate => CoA	K03525,K13038,K00954,K00859
Vibo_18-Q3-R45-57_MAXAC.065	M00120	Coenzyme A biosynthesis, pantothenate => CoA	K03525,K13038,K00954,K00859
Fred_18-Q3-R57-64_BAT3C.705	M00120	Coenzyme A biosynthesis, pantothenate => CoA	K03525,K13038,K00954,K00859
Hade_18-Q3-R52-61_BATAC.287	M00120	Coenzyme A biosynthesis, pantothenate => CoA	K00867,K13038,K00954,K00859
Hade_18-Q3-R52-61_MAXAC.360	M00120	Coenzyme A biosynthesis, pantothenate => CoA	K03525,K13038,K00954,K00859
Kalu_18-Q3-R12-55_MAXAC.141_sub	M00120	Coenzyme A biosynthesis, pantothenate => CoA	K03525,K13038,K00954,K00859
EsbE_18-Q3-R3-47_BATAC.228	M00120	Coenzyme A biosynthesis, pantothenate => CoA	K03525,K13038,K00954,K00859
Kalu_18-Q3-R12-55_MAXAC.198_cln	M00120	Coenzyme A biosynthesis, pantothenate => CoA	K00867,K13038,K00954,K00859
Lyne_18-Q3-R50-59_MAXAC.015	M00120	Coenzyme A biosynthesis, pantothenate => CoA	K03525,K13038,K00954,K00859
Fred_18-Q3-R57-64_MAXAC.250	M00120	Coenzyme A biosynthesis, pantothenate => CoA	K03525,K13038,K00954,K00859
Rand_18-Q3-R56-63_MAXAC.181	M00120	Coenzyme A biosynthesis, pantothenate => CoA	K00867,K13038,K00954,K00859
Aved_18-Q3-R54-62_BATAC.345	M00120	Coenzyme A biosynthesis, pantothenate => CoA	K03525,K13038,K00954,K00859
EsbW_18-Q3-R4-48_MAXAC.080	M00120	Coenzyme A biosynthesis, pantothenate => CoA	K03525,K13038,K00954,K00859
Hade_18-Q3-R52-61_BATAC.229	M00120	Coenzyme A biosynthesis, pantothenate => CoA	K03525,K13038,K00954,K00859
Hjor_18-Q3-R7-51_BAT3C.239	M00120	Coenzyme A biosynthesis, pantothenate => CoA	K03525,K13038,K00954,K00859
Skiv_18-Q3-R9-52_BATAC.396	M00120	Coenzyme A biosynthesis, pantothenate => CoA	K03525,K13038,K00954,K00859
AalW_18-Q3-R10-53_BAT3C.204	M00083	Fatty acid biosynthesis, elongation	K09458,K00648,K00059,K02372,K10780
EsbE_18-Q3-R3-47_BAT3C.144	M00083	Fatty acid biosynthesis, elongation	K09458,K00648,K00059,K02372,K00208
Aved_18-Q3-R54-62_BATAC.851	M00083	Fatty acid biosynthesis, elongation	K09458,K00648,K00059,K02372,K00208
Kalu_18-Q3-R12-55_MAXAC.078_cln	M00083	Fatty acid biosynthesis, elongation	K09458,K00648,K00059,K02372,K00208
Mari_18-Q3-R65-66_BATAC.326	M00083	Fatty acid biosynthesis, elongation	K09458,K00648,K00059,K02372,K00208
OdNW_18-Q3-R42-56_MAXAC.155	M00083	Fatty acid biosynthesis, elongation	K09458,K00648,K00059,K02372,K00208
Mari_18-Q3-R65-66_MAXAC.226	M00083	Fatty acid biosynthesis, elongation	K09458,K00648,K00059,K02372,K00208,K10780
EsbW_18-Q3-R4-48_BAT3C.4_cln	M00083	Fatty acid biosynthesis, elongation	K09458,K00648,K00059,K02372,K10780
Kalu_18-Q3-R12-55_BAT3C.261	M00083	Fatty acid biosynthesis, elongation	K09458,K00648,K00059,K02372,K00208,K10780
Kalu_18-Q3-R12-55_BAT3C.268	M00083	Fatty acid biosynthesis, elongation	K09458,K00648,K00059,K02372,K00208
OdNW_18-Q3-R42-56_BATAC.478	M00083	Fatty acid biosynthesis, elongation	K00647,K09458,K00648,K00059,K02372,K00208
AalW_18-Q3-R10-53_MAXAC.144	M00083	Fatty acid biosynthesis, elongation	K09458,K00648,K00059,K02372,K00208
Aved_18-Q3-R54-62_BATAC.601	M00083	Fatty acid biosynthesis, elongation	K09458,K00648,K00059,K02372,K00208
Mari_18-Q3-R65-66_MAXAC.049	M00083	Fatty acid biosynthesis, elongation	K00647,K09458,K00648,K00059,K02372,K00208
Kalu_18-Q3-R12-55_MAXAC.185_cln	M00083	Fatty acid biosynthesis, elongation	K09458,K00648,K00059,K02372,K00208
Kalu_18-Q3-R12-55_BAT3C.355	M00083	Fatty acid biosynthesis, elongation	K09458,K00648,K00059,K02372,K00208
Skiv_18-Q3-R9-52_MAXAC.067	M00083	Fatty acid biosynthesis, elongation	K00647,K09458,K00648,K00059,K02372,K00208
Ribe_18-Q3-R11-54_MAXAC.077	M00083	Fatty acid biosynthesis, elongation	K00647,K09458,K00648,K00059,K02372,K10780
Hjor_18-Q3-R7-51_BAT3C.167	M00083	Fatty acid biosynthesis, elongation	K09458,K00648,K00059,K02372,K10780
OdNE_18-Q3-R46-58_BATAC.193	M00083	Fatty acid biosynthesis, elongation	K00647,K09458,K00648,K00059,K02372,K10780
Hirt_18-Q3-R61-65_MAXAC.091	M00083	Fatty acid biosynthesis, elongation	K09458,K00648,K00059,K02372,K00208
Kalu_18-Q3-R12-55_BAT3C.226	M00083	Fatty acid biosynthesis, elongation	K09458,K00648,K00059,K02372,K00208
Vibo_18-Q3-R45-57_MAXAC.065	M00083	Fatty acid biosynthesis, elongation	K09458,K00648,K00059,K02372,K00208
Fred_18-Q3-R57-64_BAT3C.705	M00083	Fatty acid biosynthesis, elongation	K09458,K00648,K00059,K02372,K00208
Viby_18-Q3-R106-67_BAT3C.260	M00083	Fatty acid biosynthesis, elongation	K09458,K00648,K00059,K02372,K00208
Hade_18-Q3-R52-61_BATAC.287	M00083	Fatty acid biosynthesis, elongation	K09458,K00648,K00059,K02372,K00208
Hade_18-Q3-R52-61_MAXAC.360	M00083	Fatty acid biosynthesis, elongation	K09458,K00648,K00059,K02372,K00208
Kalu_18-Q3-R12-55_MAXAC.141_sub	M00083	Fatty acid biosynthesis, elongation	K09458,K00648,K00059,K02372,K00208
Vibo_18-Q3-R45-57_BAT3C.161	M00083	Fatty acid biosynthesis, elongation	K09458,K00648,K00059,K02372,K00208
AalE_18-Q3-R2-46_BATAC.155	M00083	Fatty acid biosynthesis, elongation	K09458,K00648,K00059,K02372,K10780
EsbE_18-Q3-R3-47_BATAC.228	M00083	Fatty acid biosynthesis, elongation	K09458,K00648,K00059,K02372,K00208
Kalu_18-Q3-R12-55_MAXAC.198_cln	M00083	Fatty acid biosynthesis, elongation	K09458,K00648,K00059,K02372,K00208
Fred_18-Q3-R57-64_BAT3C.662	M00083	Fatty acid biosynthesis, elongation	K09458,K00648,K00059,K02372,K00208
Hjor_18-Q3-R7-51_BATAC.136	M00083	Fatty acid biosynthesis, elongation	K09458,K00648,K00059,K02372,K00208
Lyne_18-Q3-R50-59_MAXAC.015	M00083	Fatty acid biosynthesis, elongation	K09458,K00648,K00059,K02372,K10780
Fred_18-Q3-R57-64_MAXAC.250	M00083	Fatty acid biosynthesis, elongation	K09458,K00648,K00059,K02372,K00208
Rand_18-Q3-R56-63_MAXAC.181	M00083	Fatty acid biosynthesis, elongation	K09458,K00648,K00059,K02372,K00208
Aved_18-Q3-R54-62_BATAC.345	M00083	Fatty acid biosynthesis, elongation	K09458,K00648,K00059,K02372,K00208
EsbW_18-Q3-R4-48_MAXAC.080	M00083	Fatty acid biosynthesis, elongation	K09458,K00648,K00059,K02372,K00208
EsbW_18-Q3-R4-48_BATAC.318	M00083	Fatty acid biosynthesis, elongation	K09458,K00648,K00059,K02372,K00208
Hade_18-Q3-R52-61_BATAC.229	M00083	Fatty acid biosynthesis, elongation	K09458,K00648,K00059,K02372,K00208
Hjor_18-Q3-R7-51_BAT3C.239	M00083	Fatty acid biosynthesis, elongation	K09458,K00648,K00059,K02372,K10780
Kalu_18-Q3-R12-55_MAXAC.123	M00083	Fatty acid biosynthesis, elongation	K09458,K00648,K00059,K02372,K00208
OdNE_18-Q3-R46-58_MAXAC.008	M00083	Fatty acid biosynthesis, elongation	K09458,K00648,K00059,K02372,K00208
EsbE_18-Q3-R3-47_MAXAC.007	M00083	Fatty acid biosynthesis, elongation	K00647,K09458,K00648,K00059,K02372,K00208
Skiv_18-Q3-R9-52_BATAC.396	M00083	Fatty acid biosynthesis, elongation	K09458,K00648,K00059,K02372,K00208
Skiv_18-Q3-R9-52_MAXAC.113	M00082	Fatty acid biosynthesis, initiation	K02160,K01961,K01962,K01963,K00645,K00648
EsbE_18-Q3-R3-47_BAT3C.144	M00082	Fatty acid biosynthesis, initiation	K02160,K01961,K01962,K01963,K00645,K00648
Kalu_18-Q3-R12-55_MAXAC.078_cln	M00082	Fatty acid biosynthesis, initiation	K02160,K01961,K01962,K01963,K00645,K00648
Mari_18-Q3-R65-66_BATAC.326	M00082	Fatty acid biosynthesis, initiation	K02160,K01961,K01962,K01963,K00645,K00648
Mari_18-Q3-R65-66_MAXAC.226	M00082	Fatty acid biosynthesis, initiation	K02160,K01961,K01962,K01963,K00645,K00648
EsbW_18-Q3-R4-48_BAT3C.4_cln	M00082	Fatty acid biosynthesis, initiation	K02160,K01961,K01962,K01963,K00645,K00648
Kalu_18-Q3-R12-55_BAT3C.268	M00082	Fatty acid biosynthesis, initiation	K02160,K01961,K01962,K01963,K00645,K00648
OdNW_18-Q3-R42-56_BATAC.478	M00082	Fatty acid biosynthesis, initiation	K02160,K01961,K01962,K01963,K00645,K00648
AalW_18-Q3-R10-53_MAXAC.144	M00082	Fatty acid biosynthesis, initiation	K02160,K01961,K01962,K01963,K00645,K00648
AalE_18-Q3-R2-46_MAXAC.019	M00082	Fatty acid biosynthesis, initiation	K02160,K01961,K11263,K01962,K01963,K00645,K00648
Aved_18-Q3-R54-62_BATAC.601	M00082	Fatty acid biosynthesis, initiation	K02160,K01961,K01962,K01963,K00645,K00648
Kalu_18-Q3-R12-55_MAXAC.185_cln	M00082	Fatty acid biosynthesis, initiation	K02160,K01961,K01962,K01963,K00645,K00648
Kalu_18-Q3-R12-55_BAT3C.355	M00082	Fatty acid biosynthesis, initiation	K02160,K01961,K01962,K01963,K00645,K00648
Skiv_18-Q3-R9-52_MAXAC.067	M00082	Fatty acid biosynthesis, initiation	K02160,K01961,K01962,K01963,K00645,K00648
Ribe_18-Q3-R11-54_MAXAC.077	M00082	Fatty acid biosynthesis, initiation	K02160,K01961,K01962,K01963,K00645,K00648
Hjor_18-Q3-R7-51_BAT3C.167	M00082	Fatty acid biosynthesis, initiation	K02160,K01961,K01962,K01963,K00645,K00648
Kalu_18-Q3-R12-55_BAT3C.226	M00082	Fatty acid biosynthesis, initiation	K02160,K01961,K01962,K01963,K00645,K00648
Vibo_18-Q3-R45-57_MAXAC.065	M00082	Fatty acid biosynthesis, initiation	K02160,K01961,K01962,K01963,K00645,K00648
Viby_18-Q3-R106-67_BAT3C.260	M00082	Fatty acid biosynthesis, initiation	K02160,K01961,K01962,K01963,K00645,K00648
Hade_18-Q3-R52-61_BATAC.287	M00082	Fatty acid biosynthesis, initiation	K02160,K01961,K01962,K01963,K00645,K00648
Hade_18-Q3-R52-61_MAXAC.360	M00082	Fatty acid biosynthesis, initiation	K02160,K01961,K01962,K01963,K00645,K00648
Fred_18-Q3-R57-64_BATAC.318	M00082	Fatty acid biosynthesis, initiation	K02160,K01961,K01962,K01963,K00645,K00648
Vibo_18-Q3-R45-57_BAT3C.161	M00082	Fatty acid biosynthesis, initiation	K02160,K01961,K01962,K01963,K00645,K00648
AalE_18-Q3-R2-46_BATAC.155	M00082	Fatty acid biosynthesis, initiation	K02160,K01961,K01962,K01963,K00645,K00648
EsbE_18-Q3-R3-47_BATAC.228	M00082	Fatty acid biosynthesis, initiation	K02160,K01961,K01962,K01963,K00645,K00648
Kalu_18-Q3-R12-55_MAXAC.198_cln	M00082	Fatty acid biosynthesis, initiation	K02160,K01961,K01962,K01963,K00645,K00648
Hjor_18-Q3-R7-51_BATAC.136	M00082	Fatty acid biosynthesis, initiation	K02160,K01961,K01962,K01963,K00645,K00648
Lyne_18-Q3-R50-59_MAXAC.015	M00082	Fatty acid biosynthesis, initiation	K02160,K01961,K11263,K01962,K01963,K00645,K00648
Fred_18-Q3-R57-64_MAXAC.250	M00082	Fatty acid biosynthesis, initiation	K02160,K01961,K01962,K01963,K00645,K00648
Rand_18-Q3-R56-63_MAXAC.181	M00082	Fatty acid biosynthesis, initiation	K02160,K01961,K01962,K01963,K00645,K00648
EsbW_18-Q3-R4-48_MAXAC.080	M00082	Fatty acid biosynthesis, initiation	K02160,K01961,K01962,K01963,K00645,K00648
EsbW_18-Q3-R4-48_BATAC.318	M00082	Fatty acid biosynthesis, initiation	K02160,K01961,K01962,K01963,K00645,K00648
Hjor_18-Q3-R7-51_BAT3C.239	M00082	Fatty acid biosynthesis, initiation	K02160,K01961,K11263,K01962,K01963,K00645,K00648
Kalu_18-Q3-R12-55_MAXAC.123	M00082	Fatty acid biosynthesis, initiation	K02160,K01961,K01962,K01963,K00645,K00648
OdNE_18-Q3-R46-58_MAXAC.008	M00082	Fatty acid biosynthesis, initiation	K02160,K01961,K01962,K01963,K00645,K00648
Skiv_18-Q3-R9-52_BATAC.396	M00082	Fatty acid biosynthesis, initiation	K02160,K01961,K01962,K01963,K00645,K00648
Aved_18-Q3-R54-62_BATAC.851	M00087	beta-Oxidation	K00249,K01692,K07516,K01782,K00632
EsbW_18-Q3-R4-48_BAT3C.4_cln	M00087	beta-Oxidation	K00249,K01692,K07516,K01782,K00632
Kalu_18-Q3-R12-55_BAT3C.268	M00087	beta-Oxidation	K00249,K01692,K07516,K00632
AalE_18-Q3-R2-46_MAXAC.019	M00087	beta-Oxidation	K00249,K01825,K00632
Ribe_18-Q3-R11-54_MAXAC.077	M00087	beta-Oxidation	K00249,K01825,K01782,K00632
Hjor_18-Q3-R7-51_BAT3C.167	M00087	beta-Oxidation	K00249,K01782,K00632
OdNE_18-Q3-R46-58_BATAC.193	M00087	beta-Oxidation	K00249,K01825,K01782,K00632
Viby_18-Q3-R106-67_BAT3C.260	M00087	beta-Oxidation	K00249,K01692,K07516,K00632,K07508
Hade_18-Q3-R52-61_BATAC.287	M00087	beta-Oxidation	K00249,K01692,K07516,K01782,K00632
Fred_18-Q3-R57-64_BATAC.318	M00087	beta-Oxidation	K00249,K01692,K07516,K00632,K07508
Vibo_18-Q3-R45-57_BAT3C.161	M00087	beta-Oxidation	K00249,K01692,K07516,K00632,K07508
EsbW_18-Q3-R4-48_BAT3C.194	M00087	beta-Oxidation	K00249,K01692,K07516,K01782,K00632
Hjor_18-Q3-R7-51_BATAC.136	M00087	beta-Oxidation	K00249,K01825,K00632
Lyne_18-Q3-R50-59_MAXAC.015	M00087	beta-Oxidation	K00249,K01825,K01782,K00632
Rand_18-Q3-R56-63_MAXAC.181	M00087	beta-Oxidation	K00249,K01692,K07516,K01782,K00632
Hjor_18-Q3-R7-51_BAT3C.239	M00087	beta-Oxidation	K00249,K01825,K01782,K00632
Kalu_18-Q3-R12-55_MAXAC.123	M00087	beta-Oxidation	K00249,K01692,K07516,K00632
AalW_18-Q3-R10-53_BAT3C.204	M00086	beta-Oxidation, acyl-CoA synthesis	K01897
Skiv_18-Q3-R9-52_MAXAC.113	M00086	beta-Oxidation, acyl-CoA synthesis	K01897
EsbE_18-Q3-R3-47_BAT3C.144	M00086	beta-Oxidation, acyl-CoA synthesis	K01897
Aved_18-Q3-R54-62_BATAC.851	M00086	beta-Oxidation, acyl-CoA synthesis	K01897
Kalu_18-Q3-R12-55_MAXAC.078_cln	M00086	beta-Oxidation, acyl-CoA synthesis	K01897
Mari_18-Q3-R65-66_BATAC.326	M00086	beta-Oxidation, acyl-CoA synthesis	K01897
OdNW_18-Q3-R42-56_MAXAC.155	M00086	beta-Oxidation, acyl-CoA synthesis	K01897
Mari_18-Q3-R65-66_MAXAC.226	M00086	beta-Oxidation, acyl-CoA synthesis	K01897
EsbW_18-Q3-R4-48_BAT3C.4_cln	M00086	beta-Oxidation, acyl-CoA synthesis	K01897
Kalu_18-Q3-R12-55_BAT3C.261	M00086	beta-Oxidation, acyl-CoA synthesis	K01897
Kalu_18-Q3-R12-55_BAT3C.268	M00086	beta-Oxidation, acyl-CoA synthesis	K01897
OdNW_18-Q3-R42-56_BATAC.478	M00086	beta-Oxidation, acyl-CoA synthesis	K01897
AalW_18-Q3-R10-53_MAXAC.144	M00086	beta-Oxidation, acyl-CoA synthesis	K01897
AalE_18-Q3-R2-46_MAXAC.019	M00086	beta-Oxidation, acyl-CoA synthesis	K01897
Aved_18-Q3-R54-62_BATAC.601	M00086	beta-Oxidation, acyl-CoA synthesis	K01897
Mari_18-Q3-R65-66_MAXAC.049	M00086	beta-Oxidation, acyl-CoA synthesis	K01897
Kalu_18-Q3-R12-55_MAXAC.185_cln	M00086	beta-Oxidation, acyl-CoA synthesis	K01897
Kalu_18-Q3-R12-55_BAT3C.355	M00086	beta-Oxidation, acyl-CoA synthesis	K01897
Skiv_18-Q3-R9-52_MAXAC.067	M00086	beta-Oxidation, acyl-CoA synthesis	K01897
Ribe_18-Q3-R11-54_MAXAC.077	M00086	beta-Oxidation, acyl-CoA synthesis	K01897
Hjor_18-Q3-R7-51_BAT3C.167	M00086	beta-Oxidation, acyl-CoA synthesis	K01897
OdNE_18-Q3-R46-58_BATAC.193	M00086	beta-Oxidation, acyl-CoA synthesis	K01897
Hirt_18-Q3-R61-65_MAXAC.091	M00086	beta-Oxidation, acyl-CoA synthesis	K01897
Kalu_18-Q3-R12-55_BAT3C.226	M00086	beta-Oxidation, acyl-CoA synthesis	K01897
Vibo_18-Q3-R45-57_MAXAC.065	M00086	beta-Oxidation, acyl-CoA synthesis	K01897
Fred_18-Q3-R57-64_BAT3C.705	M00086	beta-Oxidation, acyl-CoA synthesis	K01897
Viby_18-Q3-R106-67_BAT3C.260	M00086	beta-Oxidation, acyl-CoA synthesis	K01897
Hade_18-Q3-R52-61_BATAC.287	M00086	beta-Oxidation, acyl-CoA synthesis	K01897
Hade_18-Q3-R52-61_MAXAC.360	M00086	beta-Oxidation, acyl-CoA synthesis	K01897
Kalu_18-Q3-R12-55_MAXAC.141_sub	M00086	beta-Oxidation, acyl-CoA synthesis	K01897
Fred_18-Q3-R57-64_BATAC.318	M00086	beta-Oxidation, acyl-CoA synthesis	K01897
Vibo_18-Q3-R45-57_BAT3C.161	M00086	beta-Oxidation, acyl-CoA synthesis	K01897
EsbW_18-Q3-R4-48_BAT3C.194	M00086	beta-Oxidation, acyl-CoA synthesis	K01897
AalE_18-Q3-R2-46_BATAC.155	M00086	beta-Oxidation, acyl-CoA synthesis	K01897
EsbE_18-Q3-R3-47_BATAC.228	M00086	beta-Oxidation, acyl-CoA synthesis	K01897
Kalu_18-Q3-R12-55_MAXAC.198_cln	M00086	beta-Oxidation, acyl-CoA synthesis	K01897
Fred_18-Q3-R57-64_BAT3C.662	M00086	beta-Oxidation, acyl-CoA synthesis	K01897
Lyne_18-Q3-R50-59_MAXAC.015	M00086	beta-Oxidation, acyl-CoA synthesis	K01897
Fred_18-Q3-R57-64_MAXAC.250	M00086	beta-Oxidation, acyl-CoA synthesis	K01897
Rand_18-Q3-R56-63_MAXAC.181	M00086	beta-Oxidation, acyl-CoA synthesis	K01897
Aved_18-Q3-R54-62_BATAC.345	M00086	beta-Oxidation, acyl-CoA synthesis	K01897
EsbW_18-Q3-R4-48_MAXAC.080	M00086	beta-Oxidation, acyl-CoA synthesis	K01897
EsbW_18-Q3-R4-48_BATAC.318	M00086	beta-Oxidation, acyl-CoA synthesis	K01897
Hade_18-Q3-R52-61_BATAC.229	M00086	beta-Oxidation, acyl-CoA synthesis	K01897
Hjor_18-Q3-R7-51_BAT3C.239	M00086	beta-Oxidation, acyl-CoA synthesis	K01897
Kalu_18-Q3-R12-55_MAXAC.123	M00086	beta-Oxidation, acyl-CoA synthesis	K01897
OdNE_18-Q3-R46-58_MAXAC.008	M00086	beta-Oxidation, acyl-CoA synthesis	K01897
EsbE_18-Q3-R3-47_MAXAC.007	M00086	beta-Oxidation, acyl-CoA synthesis	K01897
Skiv_18-Q3-R9-52_BATAC.396	M00086	beta-Oxidation, acyl-CoA synthesis	K01897
AalW_18-Q3-R10-53_BAT3C.204	M00336	Twin-arginine translocation (Tat) system	K03116,K03118
Aved_18-Q3-R54-62_BATAC.851	M00336	Twin-arginine translocation (Tat) system	K03116,K03118
OdNW_18-Q3-R42-56_MAXAC.155	M00336	Twin-arginine translocation (Tat) system	K03116,K03118
Mari_18-Q3-R65-66_MAXAC.226	M00336	Twin-arginine translocation (Tat) system	K03116,K03118
EsbW_18-Q3-R4-48_BAT3C.4_cln	M00336	Twin-arginine translocation (Tat) system	K03116,K03118
Kalu_18-Q3-R12-55_BAT3C.261	M00336	Twin-arginine translocation (Tat) system	K03116,K03118
OdNW_18-Q3-R42-56_BATAC.478	M00336	Twin-arginine translocation (Tat) system	K03116,K03118
AalE_18-Q3-R2-46_MAXAC.019	M00336	Twin-arginine translocation (Tat) system	K03116,K03118
Mari_18-Q3-R65-66_MAXAC.049	M00336	Twin-arginine translocation (Tat) system	K03116,K03118
Skiv_18-Q3-R9-52_MAXAC.067	M00336	Twin-arginine translocation (Tat) system	K03116,K03118
Ribe_18-Q3-R11-54_MAXAC.077	M00336	Twin-arginine translocation (Tat) system	K03116,K03118
Hjor_18-Q3-R7-51_BAT3C.167	M00336	Twin-arginine translocation (Tat) system	K03116,K03118
OdNE_18-Q3-R46-58_BATAC.193	M00336	Twin-arginine translocation (Tat) system	K03116,K03118
Hirt_18-Q3-R61-65_MAXAC.091	M00336	Twin-arginine translocation (Tat) system	K03116,K03118
Kalu_18-Q3-R12-55_BAT3C.226	M00336	Twin-arginine translocation (Tat) system	K03116,K03118
Viby_18-Q3-R106-67_BAT3C.260	M00336	Twin-arginine translocation (Tat) system	K03116,K03118
Hade_18-Q3-R52-61_BATAC.287	M00336	Twin-arginine translocation (Tat) system	K03116,K03118
Hade_18-Q3-R52-61_MAXAC.360	M00336	Twin-arginine translocation (Tat) system	K03116,K03118
Kalu_18-Q3-R12-55_MAXAC.141_sub	M00336	Twin-arginine translocation (Tat) system	K03116,K03118
Fred_18-Q3-R57-64_BATAC.318	M00336	Twin-arginine translocation (Tat) system	K03116,K03118
Vibo_18-Q3-R45-57_BAT3C.161	M00336	Twin-arginine translocation (Tat) system	K03116,K03118
AalE_18-Q3-R2-46_BATAC.155	M00336	Twin-arginine translocation (Tat) system	K03116,K03118
Hjor_18-Q3-R7-51_BATAC.136	M00336	Twin-arginine translocation (Tat) system	K03116,K03118
Lyne_18-Q3-R50-59_MAXAC.015	M00336	Twin-arginine translocation (Tat) system	K03116,K03118
Fred_18-Q3-R57-64_MAXAC.250	M00336	Twin-arginine translocation (Tat) system	K03116,K03118
Rand_18-Q3-R56-63_MAXAC.181	M00336	Twin-arginine translocation (Tat) system	K03116,K03118
Aved_18-Q3-R54-62_BATAC.345	M00336	Twin-arginine translocation (Tat) system	K03116,K03118
EsbW_18-Q3-R4-48_BATAC.318	M00336	Twin-arginine translocation (Tat) system	K03116,K03118
Hjor_18-Q3-R7-51_BAT3C.239	M00336	Twin-arginine translocation (Tat) system	K03116,K03118
OdNE_18-Q3-R46-58_MAXAC.008	M00336	Twin-arginine translocation (Tat) system	K03116,K03118
EsbE_18-Q3-R3-47_MAXAC.007	M00336	Twin-arginine translocation (Tat) system	K03116,K03118
Skiv_18-Q3-R9-52_BATAC.396	M00336	Twin-arginine translocation (Tat) system	K03116,K03118
EsbW_18-Q3-R4-48_BAT3C.4_cln	M00335	Sec (secretion) system	K03072,K03074,K03073,K03075,K03076,K03210,K03217,K03070,K03110
Kalu_18-Q3-R12-55_BAT3C.261	M00335	Sec (secretion) system	K03072,K03074,K03073,K03075,K03076,K03210,K03217,K03070,K03110
Hjor_18-Q3-R7-51_BAT3C.167	M00335	Sec (secretion) system	K03072,K03074,K03073,K03075,K03076,K03210,K03217,K03070,K03110
Aved_18-Q3-R54-62_BATAC.851	M00338	Cysteine biosynthesis, homocysteine + serine => cysteine	K01697,K01758
Kalu_18-Q3-R12-55_BAT3C.261	M00338	Cysteine biosynthesis, homocysteine + serine => cysteine	K01697,K01758
Kalu_18-Q3-R12-55_MAXAC.185_cln	M00338	Cysteine biosynthesis, homocysteine + serine => cysteine	K01697,K01758
Hirt_18-Q3-R61-65_MAXAC.091	M00338	Cysteine biosynthesis, homocysteine + serine => cysteine	K01697,K01758
EsbW_18-Q3-R4-48_BAT3C.194	M00338	Cysteine biosynthesis, homocysteine + serine => cysteine	K01697,K01758
Rand_18-Q3-R56-63_MAXAC.181	M00338	Cysteine biosynthesis, homocysteine + serine => cysteine	K01697,K01758
Hjor_18-Q3-R7-51_BAT3C.167	M00239	Peptides/nickel transport system	K02035,K02033,K02034,K02031,K02032
Hirt_18-Q3-R61-65_MAXAC.091	M00239	Peptides/nickel transport system	K02035,K02033,K02034,K02031,K02032
Viby_18-Q3-R106-67_BAT3C.260	M00239	Peptides/nickel transport system	K02035,K02033,K02034,K02031,K02032
Hjor_18-Q3-R7-51_BAT3C.239	M00239	Peptides/nickel transport system	K02035,K02033,K02034,K02031,K02032
Kalu_18-Q3-R12-55_MAXAC.123	M00239	Peptides/nickel transport system	K02035,K02033,K02034,K02031,K02032
AalW_18-Q3-R10-53_BAT3C.204	M00237	Branched-chain amino acid transport system	K01999,K01997,K01998,K01995,K01996
OdNW_18-Q3-R42-56_BATAC.478	M00237	Branched-chain amino acid transport system	K01999,K01997,K01998,K01995,K01996
Skiv_18-Q3-R9-52_MAXAC.067	M00237	Branched-chain amino acid transport system	K01999,K01997,K01998,K01995,K01996
Ribe_18-Q3-R11-54_MAXAC.077	M00237	Branched-chain amino acid transport system	K01999,K01997,K01998,K01995,K01996
Hjor_18-Q3-R7-51_BAT3C.167	M00237	Branched-chain amino acid transport system	K01999,K01997,K01998,K01995,K01996
OdNE_18-Q3-R46-58_BATAC.193	M00237	Branched-chain amino acid transport system	K01999,K01997,K01998,K01995,K01996
Hade_18-Q3-R52-61_MAXAC.360	M00237	Branched-chain amino acid transport system	K01999,K01997,K01998,K01995,K01996
Fred_18-Q3-R57-64_BATAC.318	M00237	Branched-chain amino acid transport system	K01999,K01997,K01998,K01995,K01996
AalE_18-Q3-R2-46_BATAC.155	M00237	Branched-chain amino acid transport system	K01999,K01997,K01998,K01995,K01996
Hjor_18-Q3-R7-51_BATAC.136	M00237	Branched-chain amino acid transport system	K01999,K01997,K01998,K01995,K01996
OdNE_18-Q3-R46-58_MAXAC.008	M00237	Branched-chain amino acid transport system	K01999,K01997,K01998,K01995,K01996
EsbE_18-Q3-R3-47_MAXAC.007	M00237	Branched-chain amino acid transport system	K01999,K01997,K01998,K01995,K01996
OdNW_18-Q3-R42-56_BATAC.478	M00523	RegB-RegA (redox response) two-component regulatory system	K15011,K15012
Mari_18-Q3-R65-66_MAXAC.049	M00523	RegB-RegA (redox response) two-component regulatory system	K15011,K15012
Skiv_18-Q3-R9-52_MAXAC.067	M00523	RegB-RegA (redox response) two-component regulatory system	K15011,K15012
OdNE_18-Q3-R46-58_MAXAC.008	M00523	RegB-RegA (redox response) two-component regulatory system	K15011,K15012
EsbE_18-Q3-R3-47_MAXAC.007	M00523	RegB-RegA (redox response) two-component regulatory system	K15011,K15012
Skiv_18-Q3-R9-52_BATAC.396	M00523	RegB-RegA (redox response) two-component regulatory system	K15011,K15012
Ribe_18-Q3-R11-54_MAXAC.077	M00520	ChvG-ChvI (acidity sensing) two-component regulatory system	K14980,K14981
OdNE_18-Q3-R46-58_BATAC.193	M00520	ChvG-ChvI (acidity sensing) two-component regulatory system	K14980,K14981
Hjor_18-Q3-R7-51_BAT3C.239	M00520	ChvG-ChvI (acidity sensing) two-component regulatory system	K14980,K14981
Vibo_18-Q3-R45-57_BAT3C.161	M00647	Multidrug resistance, efflux pump AcrAB-TolC/SmeDEF	K18991,K03585,K18138,K18139
EsbW_18-Q3-R4-48_BAT3C.4_cln	M00169	CAM (Crassulacean acid metabolism), light	K00029,K01006
Kalu_18-Q3-R12-55_BAT3C.261	M00169	CAM (Crassulacean acid metabolism), light	K00029,K01006
OdNW_18-Q3-R42-56_BATAC.478	M00169	CAM (Crassulacean acid metabolism), light	K00029,K01006
Skiv_18-Q3-R9-52_MAXAC.067	M00169	CAM (Crassulacean acid metabolism), light	K00029,K01006
Hjor_18-Q3-R7-51_BAT3C.167	M00169	CAM (Crassulacean acid metabolism), light	K00029,K01006
Viby_18-Q3-R106-67_BAT3C.260	M00169	CAM (Crassulacean acid metabolism), light	K00029,K01006
Vibo_18-Q3-R45-57_BAT3C.161	M00169	CAM (Crassulacean acid metabolism), light	K00029,K01006
Fred_18-Q3-R57-64_BAT3C.662	M00169	CAM (Crassulacean acid metabolism), light	K00029,K01006
Hjor_18-Q3-R7-51_BATAC.136	M00169	CAM (Crassulacean acid metabolism), light	K00029,K01006
OdNE_18-Q3-R46-58_MAXAC.008	M00169	CAM (Crassulacean acid metabolism), light	K00029,K01006
Skiv_18-Q3-R9-52_BATAC.396	M00169	CAM (Crassulacean acid metabolism), light	K00029,K01006
AalW_18-Q3-R10-53_BAT3C.204	M00049	Adenine ribonucleotide biosynthesis, IMP => ADP,ATP	K01939,K01756,K00939,K00940,K00873
Skiv_18-Q3-R9-52_MAXAC.113	M00049	Adenine ribonucleotide biosynthesis, IMP => ADP,ATP	K01939,K01756,K00939,K00940
EsbE_18-Q3-R3-47_BAT3C.144	M00049	Adenine ribonucleotide biosynthesis, IMP => ADP,ATP	K01939,K01756,K00939,K00940,K00873
Aved_18-Q3-R54-62_BATAC.851	M00049	Adenine ribonucleotide biosynthesis, IMP => ADP,ATP	K01939,K01756,K00939,K00940,K00873
Kalu_18-Q3-R12-55_MAXAC.078_cln	M00049	Adenine ribonucleotide biosynthesis, IMP => ADP,ATP	K01939,K01756,K00939,K00940,K00873
Mari_18-Q3-R65-66_BATAC.326	M00049	Adenine ribonucleotide biosynthesis, IMP => ADP,ATP	K01939,K01756,K00939,K00940,K00873
OdNW_18-Q3-R42-56_MAXAC.155	M00049	Adenine ribonucleotide biosynthesis, IMP => ADP,ATP	K01939,K01756,K00939,K00940,K00873
Mari_18-Q3-R65-66_MAXAC.226	M00049	Adenine ribonucleotide biosynthesis, IMP => ADP,ATP	K01939,K01756,K00939,K00940,K00873
EsbW_18-Q3-R4-48_BAT3C.4_cln	M00049	Adenine ribonucleotide biosynthesis, IMP => ADP,ATP	K01939,K01756,K00939,K00940,K00873
Kalu_18-Q3-R12-55_BAT3C.261	M00049	Adenine ribonucleotide biosynthesis, IMP => ADP,ATP	K01939,K01756,K00939,K00940,K00873
Kalu_18-Q3-R12-55_BAT3C.268	M00049	Adenine ribonucleotide biosynthesis, IMP => ADP,ATP	K01939,K01756,K00939,K00940,K00873
OdNW_18-Q3-R42-56_BATAC.478	M00049	Adenine ribonucleotide biosynthesis, IMP => ADP,ATP	K01939,K01756,K00939,K00940,K00873
AalW_18-Q3-R10-53_MAXAC.144	M00049	Adenine ribonucleotide biosynthesis, IMP => ADP,ATP	K01939,K01756,K00939,K00940,K00873
AalE_18-Q3-R2-46_MAXAC.019	M00049	Adenine ribonucleotide biosynthesis, IMP => ADP,ATP	K01939,K01756,K00939,K00940,K00873
Mari_18-Q3-R65-66_MAXAC.049	M00049	Adenine ribonucleotide biosynthesis, IMP => ADP,ATP	K01939,K01756,K00939,K00940,K00873
Kalu_18-Q3-R12-55_MAXAC.185_cln	M00049	Adenine ribonucleotide biosynthesis, IMP => ADP,ATP	K01939,K01756,K00939,K00940,K00873
Skiv_18-Q3-R9-52_MAXAC.067	M00049	Adenine ribonucleotide biosynthesis, IMP => ADP,ATP	K01939,K01756,K00939,K00940,K00873
Ribe_18-Q3-R11-54_MAXAC.077	M00049	Adenine ribonucleotide biosynthesis, IMP => ADP,ATP	K01939,K01756,K00939,K00940,K00873
Hjor_18-Q3-R7-51_BAT3C.167	M00049	Adenine ribonucleotide biosynthesis, IMP => ADP,ATP	K01939,K01756,K00939,K00940,K00873
OdNE_18-Q3-R46-58_BATAC.193	M00049	Adenine ribonucleotide biosynthesis, IMP => ADP,ATP	K01939,K01756,K00939,K00940,K00873
Hirt_18-Q3-R61-65_MAXAC.091	M00049	Adenine ribonucleotide biosynthesis, IMP => ADP,ATP	K01939,K01756,K00939,K00940,K00873
Kalu_18-Q3-R12-55_BAT3C.226	M00049	Adenine ribonucleotide biosynthesis, IMP => ADP,ATP	K01939,K01756,K00939,K00940,K00873
Vibo_18-Q3-R45-57_MAXAC.065	M00049	Adenine ribonucleotide biosynthesis, IMP => ADP,ATP	K01939,K01756,K00939,K00940,K00873
Fred_18-Q3-R57-64_BAT3C.705	M00049	Adenine ribonucleotide biosynthesis, IMP => ADP,ATP	K01939,K01756,K00939,K00940,K00873
Viby_18-Q3-R106-67_BAT3C.260	M00049	Adenine ribonucleotide biosynthesis, IMP => ADP,ATP	K01939,K01756,K00939,K00940,K00873
Hade_18-Q3-R52-61_MAXAC.360	M00049	Adenine ribonucleotide biosynthesis, IMP => ADP,ATP	K01939,K01756,K00939,K00940,K00873
Kalu_18-Q3-R12-55_MAXAC.141_sub	M00049	Adenine ribonucleotide biosynthesis, IMP => ADP,ATP	K01939,K01756,K00939,K00940,K00873
Fred_18-Q3-R57-64_BATAC.318	M00049	Adenine ribonucleotide biosynthesis, IMP => ADP,ATP	K01939,K01756,K00939,K00940,K00873
Vibo_18-Q3-R45-57_BAT3C.161	M00049	Adenine ribonucleotide biosynthesis, IMP => ADP,ATP	K01939,K01756,K00939,K00940,K00873
AalE_18-Q3-R2-46_BATAC.155	M00049	Adenine ribonucleotide biosynthesis, IMP => ADP,ATP	K01939,K01756,K00939,K00940,K00873
EsbE_18-Q3-R3-47_BATAC.228	M00049	Adenine ribonucleotide biosynthesis, IMP => ADP,ATP	K01939,K01756,K00939,K00940,K00873
Kalu_18-Q3-R12-55_MAXAC.198_cln	M00049	Adenine ribonucleotide biosynthesis, IMP => ADP,ATP	K01939,K01756,K00939,K00940,K00873
Hjor_18-Q3-R7-51_BATAC.136	M00049	Adenine ribonucleotide biosynthesis, IMP => ADP,ATP	K01939,K01756,K00939,K00940,K00873
Lyne_18-Q3-R50-59_MAXAC.015	M00049	Adenine ribonucleotide biosynthesis, IMP => ADP,ATP	K01939,K01756,K00939,K00940,K00873
Fred_18-Q3-R57-64_MAXAC.250	M00049	Adenine ribonucleotide biosynthesis, IMP => ADP,ATP	K01939,K01756,K00939,K00940,K00873
Aved_18-Q3-R54-62_BATAC.345	M00049	Adenine ribonucleotide biosynthesis, IMP => ADP,ATP	K01939,K01756,K00939,K00940,K00873
EsbW_18-Q3-R4-48_BATAC.318	M00049	Adenine ribonucleotide biosynthesis, IMP => ADP,ATP	K01939,K01756,K00939,K00940,K00873
Hade_18-Q3-R52-61_BATAC.229	M00049	Adenine ribonucleotide biosynthesis, IMP => ADP,ATP	K01939,K01756,K00939,K00940,K00873
Hjor_18-Q3-R7-51_BAT3C.239	M00049	Adenine ribonucleotide biosynthesis, IMP => ADP,ATP	K01939,K01756,K00939,K00940,K00873
Kalu_18-Q3-R12-55_MAXAC.123	M00049	Adenine ribonucleotide biosynthesis, IMP => ADP,ATP	K01939,K01756,K00939,K00940,K00873
OdNE_18-Q3-R46-58_MAXAC.008	M00049	Adenine ribonucleotide biosynthesis, IMP => ADP,ATP	K01939,K01756,K00939,K00940,K00873
EsbE_18-Q3-R3-47_MAXAC.007	M00049	Adenine ribonucleotide biosynthesis, IMP => ADP,ATP	K01939,K01756,K00939,K00940,K00873
Skiv_18-Q3-R9-52_BATAC.396	M00049	Adenine ribonucleotide biosynthesis, IMP => ADP,ATP	K01939,K01756,K00939,K00940,K00873
AalW_18-Q3-R10-53_BAT3C.204	M00048	Inosine monophosphate biosynthesis, PRPP + glutamine => IMP	K00764,K01945,K11175,K01952,K01933,K01923,K01756,K00602
EsbE_18-Q3-R3-47_BAT3C.144	M00048	Inosine monophosphate biosynthesis, PRPP + glutamine => IMP	K00764,K01945,K11175,K01952,K01933,K01923,K01756,K00602
Aved_18-Q3-R54-62_BATAC.851	M00048	Inosine monophosphate biosynthesis, PRPP + glutamine => IMP	K00764,K01945,K11175,K01952,K01933,K01923,K01756,K00602
Kalu_18-Q3-R12-55_MAXAC.078_cln	M00048	Inosine monophosphate biosynthesis, PRPP + glutamine => IMP	K00764,K01945,K11175,K01952,K01933,K01923,K01756,K00602
Mari_18-Q3-R65-66_BATAC.326	M00048	Inosine monophosphate biosynthesis, PRPP + glutamine => IMP	K00764,K01945,K11175,K01952,K01933,K01923,K01756,K00602
OdNW_18-Q3-R42-56_MAXAC.155	M00048	Inosine monophosphate biosynthesis, PRPP + glutamine => IMP	K00764,K01945,K11175,K01952,K01933,K01923,K01756,K00602
EsbW_18-Q3-R4-48_BAT3C.4_cln	M00048	Inosine monophosphate biosynthesis, PRPP + glutamine => IMP	K00764,K01945,K11175,K01952,K01933,K01923,K01756,K00602
Kalu_18-Q3-R12-55_BAT3C.261	M00048	Inosine monophosphate biosynthesis, PRPP + glutamine => IMP	K00764,K01945,K11175,K01952,K01933,K01923,K01756,K00602
Kalu_18-Q3-R12-55_BAT3C.268	M00048	Inosine monophosphate biosynthesis, PRPP + glutamine => IMP	K00764,K01945,K11175,K01952,K01933,K01923,K01756,K00602
OdNW_18-Q3-R42-56_BATAC.478	M00048	Inosine monophosphate biosynthesis, PRPP + glutamine => IMP	K00764,K01945,K11175,K08289,K01952,K01933,K01923,K01756,K00602
AalW_18-Q3-R10-53_MAXAC.144	M00048	Inosine monophosphate biosynthesis, PRPP + glutamine => IMP	K00764,K01945,K11175,K01952,K01933,K01923,K01756,K00602
AalE_18-Q3-R2-46_MAXAC.019	M00048	Inosine monophosphate biosynthesis, PRPP + glutamine => IMP	K00764,K01945,K11175,K01952,K01933,K01923,K01756,K00602
Mari_18-Q3-R65-66_MAXAC.049	M00048	Inosine monophosphate biosynthesis, PRPP + glutamine => IMP	K00764,K01945,K11175,K01952,K01933,K01923,K01756,K00602
Kalu_18-Q3-R12-55_MAXAC.185_cln	M00048	Inosine monophosphate biosynthesis, PRPP + glutamine => IMP	K00764,K01945,K11175,K01952,K01933,K01923,K01756,K00602
Kalu_18-Q3-R12-55_BAT3C.355	M00048	Inosine monophosphate biosynthesis, PRPP + glutamine => IMP	K00764,K01945,K11175,K01952,K01933,K01923,K01756,K00602
Ribe_18-Q3-R11-54_MAXAC.077	M00048	Inosine monophosphate biosynthesis, PRPP + glutamine => IMP	K00764,K01945,K11175,K01952,K01933,K01923,K01756,K00602
Hjor_18-Q3-R7-51_BAT3C.167	M00048	Inosine monophosphate biosynthesis, PRPP + glutamine => IMP	K00764,K01945,K11175,K01952,K01933,K01923,K01756,K00602
Hirt_18-Q3-R61-65_MAXAC.091	M00048	Inosine monophosphate biosynthesis, PRPP + glutamine => IMP	K00764,K01945,K11175,K01952,K01933,K01923,K01756,K00602
Kalu_18-Q3-R12-55_BAT3C.226	M00048	Inosine monophosphate biosynthesis, PRPP + glutamine => IMP	K00764,K01945,K11175,K01952,K01933,K01923,K01756,K00602
Vibo_18-Q3-R45-57_MAXAC.065	M00048	Inosine monophosphate biosynthesis, PRPP + glutamine => IMP	K00764,K01945,K11175,K01952,K01933,K01923,K01756,K00602
Fred_18-Q3-R57-64_BAT3C.705	M00048	Inosine monophosphate biosynthesis, PRPP + glutamine => IMP	K00764,K01945,K11175,K01952,K01933,K01923,K01756,K00602
Viby_18-Q3-R106-67_BAT3C.260	M00048	Inosine monophosphate biosynthesis, PRPP + glutamine => IMP	K00764,K01945,K11175,K01952,K01933,K01923,K01756,K00602
Hade_18-Q3-R52-61_MAXAC.360	M00048	Inosine monophosphate biosynthesis, PRPP + glutamine => IMP	K00764,K01945,K11175,K01952,K01933,K01923,K01756,K00602
Kalu_18-Q3-R12-55_MAXAC.141_sub	M00048	Inosine monophosphate biosynthesis, PRPP + glutamine => IMP	K00764,K01945,K11175,K01952,K01933,K01923,K01756,K00602
Fred_18-Q3-R57-64_BATAC.318	M00048	Inosine monophosphate biosynthesis, PRPP + glutamine => IMP	K00764,K01945,K11175,K01952,K01933,K01923,K01756,K00602
Vibo_18-Q3-R45-57_BAT3C.161	M00048	Inosine monophosphate biosynthesis, PRPP + glutamine => IMP	K00764,K01945,K11175,K01952,K01933,K01923,K01756,K00602
EsbW_18-Q3-R4-48_BAT3C.194	M00048	Inosine monophosphate biosynthesis, PRPP + glutamine => IMP	K00764,K01945,K11175,K01952,K01933,K01923,K01756,K00602
AalE_18-Q3-R2-46_BATAC.155	M00048	Inosine monophosphate biosynthesis, PRPP + glutamine => IMP	K00764,K01945,K11175,K01952,K01933,K01923,K01756,K00602
EsbE_18-Q3-R3-47_BATAC.228	M00048	Inosine monophosphate biosynthesis, PRPP + glutamine => IMP	K00764,K01945,K11175,K01952,K01933,K01923,K01756,K00602
Kalu_18-Q3-R12-55_MAXAC.198_cln	M00048	Inosine monophosphate biosynthesis, PRPP + glutamine => IMP	K00764,K01945,K11175,K01952,K01933,K01923,K01756,K00602
Hjor_18-Q3-R7-51_BATAC.136	M00048	Inosine monophosphate biosynthesis, PRPP + glutamine => IMP	K00764,K01945,K11175,K01952,K01933,K01923,K01756,K00602
Lyne_18-Q3-R50-59_MAXAC.015	M00048	Inosine monophosphate biosynthesis, PRPP + glutamine => IMP	K00764,K01945,K11175,K01952,K01933,K01923,K01756,K00602
Fred_18-Q3-R57-64_MAXAC.250	M00048	Inosine monophosphate biosynthesis, PRPP + glutamine => IMP	K00764,K01945,K11175,K01952,K01933,K01923,K01756,K00602
Aved_18-Q3-R54-62_BATAC.345	M00048	Inosine monophosphate biosynthesis, PRPP + glutamine => IMP	K00764,K01945,K11175,K01952,K01933,K01923,K01756,K00602
EsbW_18-Q3-R4-48_MAXAC.080	M00048	Inosine monophosphate biosynthesis, PRPP + glutamine => IMP	K00764,K01945,K11175,K01952,K01933,K01923,K01756,K00602
EsbW_18-Q3-R4-48_BATAC.318	M00048	Inosine monophosphate biosynthesis, PRPP + glutamine => IMP	K00764,K01945,K11175,K01952,K01933,K01923,K01756,K00602
Hjor_18-Q3-R7-51_BAT3C.239	M00048	Inosine monophosphate biosynthesis, PRPP + glutamine => IMP	K00764,K01945,K11175,K01952,K01933,K01923,K01756,K00602
Kalu_18-Q3-R12-55_MAXAC.123	M00048	Inosine monophosphate biosynthesis, PRPP + glutamine => IMP	K00764,K01945,K11175,K01952,K01933,K01923,K01756,K00602
EsbE_18-Q3-R3-47_MAXAC.007	M00048	Inosine monophosphate biosynthesis, PRPP + glutamine => IMP	K00764,K01945,K11175,K01952,K01933,K01923,K01756,K00602
EsbE_18-Q3-R3-47_BAT3C.144	M00045	Histidine degradation, histidine => N-formiminoglutamate => glutamate	K01745,K01712,K01468,K01479
Kalu_18-Q3-R12-55_MAXAC.078_cln	M00045	Histidine degradation, histidine => N-formiminoglutamate => glutamate	K01745,K01712,K01468,K01479
OdNW_18-Q3-R42-56_MAXAC.155	M00045	Histidine degradation, histidine => N-formiminoglutamate => glutamate	K01745,K01712,K01468,K01479
Kalu_18-Q3-R12-55_BAT3C.268	M00045	Histidine degradation, histidine => N-formiminoglutamate => glutamate	K01745,K01712,K01468,K01479
Aved_18-Q3-R54-62_BATAC.601	M00045	Histidine degradation, histidine => N-formiminoglutamate => glutamate	K01745,K01712,K01468,K01479
Mari_18-Q3-R65-66_MAXAC.049	M00045	Histidine degradation, histidine => N-formiminoglutamate => glutamate	K01745,K01712,K01468,K01479
Kalu_18-Q3-R12-55_BAT3C.355	M00045	Histidine degradation, histidine => N-formiminoglutamate => glutamate	K01745,K01712,K01468,K01479
Vibo_18-Q3-R45-57_MAXAC.065	M00045	Histidine degradation, histidine => N-formiminoglutamate => glutamate	K01745,K01712,K01468,K01479
Fred_18-Q3-R57-64_BAT3C.705	M00045	Histidine degradation, histidine => N-formiminoglutamate => glutamate	K01745,K01712,K01468,K01479
Hade_18-Q3-R52-61_BATAC.287	M00045	Histidine degradation, histidine => N-formiminoglutamate => glutamate	K01745,K01712,K01468,K01479
Hade_18-Q3-R52-61_MAXAC.360	M00045	Histidine degradation, histidine => N-formiminoglutamate => glutamate	K01745,K01712,K01468,K01479
Kalu_18-Q3-R12-55_MAXAC.141_sub	M00045	Histidine degradation, histidine => N-formiminoglutamate => glutamate	K01745,K01712,K01468,K01479
EsbE_18-Q3-R3-47_BATAC.228	M00045	Histidine degradation, histidine => N-formiminoglutamate => glutamate	K01745,K01712,K01468,K01479
Kalu_18-Q3-R12-55_MAXAC.198_cln	M00045	Histidine degradation, histidine => N-formiminoglutamate => glutamate	K01745,K01712,K01468,K01479
Rand_18-Q3-R56-63_MAXAC.181	M00045	Histidine degradation, histidine => N-formiminoglutamate => glutamate	K01745,K01712,K01468,K01479
EsbW_18-Q3-R4-48_MAXAC.080	M00045	Histidine degradation, histidine => N-formiminoglutamate => glutamate	K01745,K01712,K01468,K01479
Kalu_18-Q3-R12-55_MAXAC.123	M00045	Histidine degradation, histidine => N-formiminoglutamate => glutamate	K01745,K01712,K01468,K01479
Skiv_18-Q3-R9-52_MAXAC.113	M00046	Pyrimidine degradation, uracil => beta-alanine, thymine => 3-aminoisobutanoate	K17722,K17723,K01464,K01431
EsbE_18-Q3-R3-47_BAT3C.144	M00046	Pyrimidine degradation, uracil => beta-alanine, thymine => 3-aminoisobutanoate	K17722,K17723,K01464,K01431
Kalu_18-Q3-R12-55_MAXAC.078_cln	M00046	Pyrimidine degradation, uracil => beta-alanine, thymine => 3-aminoisobutanoate	K17722,K17723,K01464,K01431
OdNW_18-Q3-R42-56_MAXAC.155	M00046	Pyrimidine degradation, uracil => beta-alanine, thymine => 3-aminoisobutanoate	K17722,K17723,K01464,K01431
Mari_18-Q3-R65-66_MAXAC.226	M00046	Pyrimidine degradation, uracil => beta-alanine, thymine => 3-aminoisobutanoate	K17722,K17723,K01464,K01431
Kalu_18-Q3-R12-55_BAT3C.268	M00046	Pyrimidine degradation, uracil => beta-alanine, thymine => 3-aminoisobutanoate	K17722,K17723,K01464,K01431,K06016
AalW_18-Q3-R10-53_MAXAC.144	M00046	Pyrimidine degradation, uracil => beta-alanine, thymine => 3-aminoisobutanoate	K17722,K17723,K01464,K01431
Kalu_18-Q3-R12-55_MAXAC.185_cln	M00046	Pyrimidine degradation, uracil => beta-alanine, thymine => 3-aminoisobutanoate	K17722,K17723,K01464,K01431,K06016
Kalu_18-Q3-R12-55_BAT3C.355	M00046	Pyrimidine degradation, uracil => beta-alanine, thymine => 3-aminoisobutanoate	K17722,K17723,K01464,K01431
Kalu_18-Q3-R12-55_BAT3C.226	M00046	Pyrimidine degradation, uracil => beta-alanine, thymine => 3-aminoisobutanoate	K17722,K17723,K01464,K01431
Vibo_18-Q3-R45-57_MAXAC.065	M00046	Pyrimidine degradation, uracil => beta-alanine, thymine => 3-aminoisobutanoate	K17722,K17723,K01464,K01431
Fred_18-Q3-R57-64_BAT3C.705	M00046	Pyrimidine degradation, uracil => beta-alanine, thymine => 3-aminoisobutanoate	K17722,K17723,K01464,K01431
Hade_18-Q3-R52-61_MAXAC.360	M00046	Pyrimidine degradation, uracil => beta-alanine, thymine => 3-aminoisobutanoate	K17722,K17723,K01464,K01431
Kalu_18-Q3-R12-55_MAXAC.141_sub	M00046	Pyrimidine degradation, uracil => beta-alanine, thymine => 3-aminoisobutanoate	K17722,K17723,K01464,K01431
EsbE_18-Q3-R3-47_BATAC.228	M00046	Pyrimidine degradation, uracil => beta-alanine, thymine => 3-aminoisobutanoate	K17722,K17723,K01464,K01431
Aved_18-Q3-R54-62_BATAC.345	M00046	Pyrimidine degradation, uracil => beta-alanine, thymine => 3-aminoisobutanoate	K17722,K17723,K01464,K01431
EsbW_18-Q3-R4-48_MAXAC.080	M00046	Pyrimidine degradation, uracil => beta-alanine, thymine => 3-aminoisobutanoate	K17722,K17723,K01464,K01431
EsbW_18-Q3-R4-48_BATAC.318	M00046	Pyrimidine degradation, uracil => beta-alanine, thymine => 3-aminoisobutanoate	K17722,K17723,K01464,K01431
Hade_18-Q3-R52-61_BATAC.229	M00046	Pyrimidine degradation, uracil => beta-alanine, thymine => 3-aminoisobutanoate	K17722,K17723,K01464,K01431
Kalu_18-Q3-R12-55_BAT3C.261	M00632	Galactose degradation, Leloir pathway, galactose => alpha-D-glucose-1P	K01785,K00849,K00965,K01784
AalW_18-Q3-R10-53_MAXAC.144	M00632	Galactose degradation, Leloir pathway, galactose => alpha-D-glucose-1P	K01785,K00849,K00965,K01784
Fred_18-Q3-R57-64_BATAC.318	M00632	Galactose degradation, Leloir pathway, galactose => alpha-D-glucose-1P	K01785,K00849,K00965,K01784
Kalu_18-Q3-R12-55_MAXAC.198_cln	M00632	Galactose degradation, Leloir pathway, galactose => alpha-D-glucose-1P	K01785,K00849,K00965,K01784
Fred_18-Q3-R57-64_BAT3C.662	M00632	Galactose degradation, Leloir pathway, galactose => alpha-D-glucose-1P	K01785,K00849,K00965,K01784
Kalu_18-Q3-R12-55_MAXAC.123	M00632	Galactose degradation, Leloir pathway, galactose => alpha-D-glucose-1P	K01785,K00849,K00965,K01784
Skiv_18-Q3-R9-52_BATAC.396	M00632	Galactose degradation, Leloir pathway, galactose => alpha-D-glucose-1P	K01785,K00849,K00965,K01784
Kalu_18-Q3-R12-55_MAXAC.198_cln	M00260	DNA polymerase III complex, bacteria	K02337,K02342,K02338,K02340,K02341,K02343
Fred_18-Q3-R57-64_BAT3C.662	M00260	DNA polymerase III complex, bacteria	K02337,K02342,K02338,K02340,K02341,K02343
Kalu_18-Q3-R12-55_MAXAC.123	M00260	DNA polymerase III complex, bacteria	K02337,K02342,K02338,K02340,K02341,K02343
Skiv_18-Q3-R9-52_BATAC.396	M00260	DNA polymerase III complex, bacteria	K02337,K02342,K02338,K02340,K02341,K02343
AalW_18-Q3-R10-53_BAT3C.204	M00854	Glycogen biosynthesis, glucose-1P => glycogen/starch	K00963,K16150,K16149
EsbE_18-Q3-R3-47_BAT3C.144	M00854	Glycogen biosynthesis, glucose-1P => glycogen/starch	K00975,K00703,K16149
Aved_18-Q3-R54-62_BATAC.851	M00854	Glycogen biosynthesis, glucose-1P => glycogen/starch	K00975,K00703,K16149
Kalu_18-Q3-R12-55_MAXAC.078_cln	M00854	Glycogen biosynthesis, glucose-1P => glycogen/starch	K00975,K00703,K16149
Mari_18-Q3-R65-66_BATAC.326	M00854	Glycogen biosynthesis, glucose-1P => glycogen/starch	K00975,K00703,K16149
OdNW_18-Q3-R42-56_MAXAC.155	M00854	Glycogen biosynthesis, glucose-1P => glycogen/starch	K00975,K00703,K16149
Mari_18-Q3-R65-66_MAXAC.226	M00854	Glycogen biosynthesis, glucose-1P => glycogen/starch	K00975,K00703,K16149
Kalu_18-Q3-R12-55_BAT3C.261	M00854	Glycogen biosynthesis, glucose-1P => glycogen/starch	K00975,K00703,K00700,K16149
Kalu_18-Q3-R12-55_BAT3C.268	M00854	Glycogen biosynthesis, glucose-1P => glycogen/starch	K00975,K00703,K16149
AalW_18-Q3-R10-53_MAXAC.144	M00854	Glycogen biosynthesis, glucose-1P => glycogen/starch	K00975,K00703,K16149
Aved_18-Q3-R54-62_BATAC.601	M00854	Glycogen biosynthesis, glucose-1P => glycogen/starch	K00975,K00703,K16149
Mari_18-Q3-R65-66_MAXAC.049	M00854	Glycogen biosynthesis, glucose-1P => glycogen/starch	K00975,K00703,K00700
Kalu_18-Q3-R12-55_MAXAC.185_cln	M00854	Glycogen biosynthesis, glucose-1P => glycogen/starch	K00975,K00703,K16149
Skiv_18-Q3-R9-52_MAXAC.067	M00854	Glycogen biosynthesis, glucose-1P => glycogen/starch	K00975,K00703,K00700
Ribe_18-Q3-R11-54_MAXAC.077	M00854	Glycogen biosynthesis, glucose-1P => glycogen/starch	K00975,K00703,K16149
Hjor_18-Q3-R7-51_BAT3C.167	M00854	Glycogen biosynthesis, glucose-1P => glycogen/starch	K00975,K00703,K16149
OdNE_18-Q3-R46-58_BATAC.193	M00854	Glycogen biosynthesis, glucose-1P => glycogen/starch	K00975,K00703,K16149
Hirt_18-Q3-R61-65_MAXAC.091	M00854	Glycogen biosynthesis, glucose-1P => glycogen/starch	K00975,K00703,K00700
Kalu_18-Q3-R12-55_BAT3C.226	M00854	Glycogen biosynthesis, glucose-1P => glycogen/starch	K00975,K00703,K16149
Vibo_18-Q3-R45-57_MAXAC.065	M00854	Glycogen biosynthesis, glucose-1P => glycogen/starch	K00975,K00703,K16149
Fred_18-Q3-R57-64_BAT3C.705	M00854	Glycogen biosynthesis, glucose-1P => glycogen/starch	K00975,K00703,K16149
Viby_18-Q3-R106-67_BAT3C.260	M00854	Glycogen biosynthesis, glucose-1P => glycogen/starch	K00975,K00703,K00700
Hade_18-Q3-R52-61_BATAC.287	M00854	Glycogen biosynthesis, glucose-1P => glycogen/starch	K00975,K00703,K16149
Hade_18-Q3-R52-61_MAXAC.360	M00854	Glycogen biosynthesis, glucose-1P => glycogen/starch	K00975,K00703,K16149
Kalu_18-Q3-R12-55_MAXAC.141_sub	M00854	Glycogen biosynthesis, glucose-1P => glycogen/starch	K00975,K00703,K16149
Fred_18-Q3-R57-64_BATAC.318	M00854	Glycogen biosynthesis, glucose-1P => glycogen/starch	K00975,K00703,K00700,K16149
Vibo_18-Q3-R45-57_BAT3C.161	M00854	Glycogen biosynthesis, glucose-1P => glycogen/starch	K00975,K00703,K00700
EsbW_18-Q3-R4-48_BAT3C.194	M00854	Glycogen biosynthesis, glucose-1P => glycogen/starch	K00975,K00703,K16149
AalE_18-Q3-R2-46_BATAC.155	M00854	Glycogen biosynthesis, glucose-1P => glycogen/starch	K00963,K16150,K00975,K00703,K16149
EsbE_18-Q3-R3-47_BATAC.228	M00854	Glycogen biosynthesis, glucose-1P => glycogen/starch	K00975,K00703,K16149
Kalu_18-Q3-R12-55_MAXAC.198_cln	M00854	Glycogen biosynthesis, glucose-1P => glycogen/starch	K00975,K00703,K16149
Fred_18-Q3-R57-64_BAT3C.662	M00854	Glycogen biosynthesis, glucose-1P => glycogen/starch	K00975,K00703,K00700
Lyne_18-Q3-R50-59_MAXAC.015	M00854	Glycogen biosynthesis, glucose-1P => glycogen/starch	K00975,K00703,K16149
Fred_18-Q3-R57-64_MAXAC.250	M00854	Glycogen biosynthesis, glucose-1P => glycogen/starch	K00975,K00703,K16149
Rand_18-Q3-R56-63_MAXAC.181	M00854	Glycogen biosynthesis, glucose-1P => glycogen/starch	K00975,K00703,K16149
EsbW_18-Q3-R4-48_MAXAC.080	M00854	Glycogen biosynthesis, glucose-1P => glycogen/starch	K00975,K00703,K16149
Hade_18-Q3-R52-61_BATAC.229	M00854	Glycogen biosynthesis, glucose-1P => glycogen/starch	K00975,K00703,K16149
Hjor_18-Q3-R7-51_BAT3C.239	M00854	Glycogen biosynthesis, glucose-1P => glycogen/starch	K00975,K00703,K16149
Kalu_18-Q3-R12-55_MAXAC.123	M00854	Glycogen biosynthesis, glucose-1P => glycogen/starch	K00975,K00703,K16149
OdNE_18-Q3-R46-58_MAXAC.008	M00854	Glycogen biosynthesis, glucose-1P => glycogen/starch	K00975,K00703,K00700
EsbE_18-Q3-R3-47_MAXAC.007	M00854	Glycogen biosynthesis, glucose-1P => glycogen/starch	K00975,K00703,K00700
Skiv_18-Q3-R9-52_BATAC.396	M00854	Glycogen biosynthesis, glucose-1P => glycogen/starch	K00975,K00703,K00700
Aved_18-Q3-R54-62_BATAC.851	M00855	Glycogen degradation, glycogen => glucose-6P	K00688,K00705,K01200,K01835
Hade_18-Q3-R52-61_BATAC.287	M00855	Glycogen degradation, glycogen => glucose-6P	K00688,K00705,K01200,K01835
EsbW_18-Q3-R4-48_BAT3C.194	M00855	Glycogen degradation, glycogen => glucose-6P	K00688,K00705,K01200,K01835
Kalu_18-Q3-R12-55_MAXAC.198_cln	M00855	Glycogen degradation, glycogen => glucose-6P	K00688,K00705,K01200,K01835
Rand_18-Q3-R56-63_MAXAC.181	M00855	Glycogen degradation, glycogen => glucose-6P	K00688,K00705,K01200,K01835
Kalu_18-Q3-R12-55_MAXAC.123	M00855	Glycogen degradation, glycogen => glucose-6P	K00688,K00705,K01200,K01835
AalW_18-Q3-R10-53_BAT3C.204	M00851	Carbapenem resistance	K18781
AalE_18-Q3-R2-46_BATAC.155	M00851	Carbapenem resistance	K18781
AalW_18-Q3-R10-53_MAXAC.144	M00168	CAM (Crassulacean acid metabolism), dark	K01595,K00024
EsbW_18-Q3-R4-48_BAT3C.194	M00168	CAM (Crassulacean acid metabolism), dark	K01595,K00024
Kalu_18-Q3-R12-55_MAXAC.198_cln	M00168	CAM (Crassulacean acid metabolism), dark	K01595,K00024
Rand_18-Q3-R56-63_MAXAC.181	M00168	CAM (Crassulacean acid metabolism), dark	K01595,K00024
Kalu_18-Q3-R12-55_MAXAC.123	M00168	CAM (Crassulacean acid metabolism), dark	K01595,K00024
EsbW_18-Q3-R4-48_BAT3C.4_cln	M00001	Glycolysis (Embden-Meyerhof pathway), glucose => pyruvate	K00845,K13810,K00850,K11645,K01803,K00134,K00150,K00927,K15635,K01689,K00873
Mari_18-Q3-R65-66_MAXAC.049	M00001	Glycolysis (Embden-Meyerhof pathway), glucose => pyruvate	K00845,K01810,K00850,K01624,K01803,K00134,K00927,K15633,K01689,K00873
Hjor_18-Q3-R7-51_BAT3C.167	M00001	Glycolysis (Embden-Meyerhof pathway), glucose => pyruvate	K00845,K01810,K00850,K11645,K01803,K00134,K00150,K00927,K01834,K01689,K00873
Hade_18-Q3-R52-61_BATAC.287	M00001	Glycolysis (Embden-Meyerhof pathway), glucose => pyruvate	K00845,K00886,K13810,K00850,K11645,K01803,K00134,K00927,K01834,K15633,K01689,K00873
Vibo_18-Q3-R45-57_BAT3C.161	M00001	Glycolysis (Embden-Meyerhof pathway), glucose => pyruvate	K00845,K01810,K00850,K01624,K11645,K01803,K00134,K00150,K00927,K15633,K01689,K00873
EsbW_18-Q3-R4-48_BAT3C.194	M00001	Glycolysis (Embden-Meyerhof pathway), glucose => pyruvate	K00845,K00886,K13810,K00850,K11645,K01803,K00134,K00927,K01834,K15633,K01689,K00873
Kalu_18-Q3-R12-55_MAXAC.198_cln	M00001	Glycolysis (Embden-Meyerhof pathway), glucose => pyruvate	K00845,K00886,K01810,K13810,K00850,K11645,K01803,K00134,K00927,K15633,K01689,K00873
Kalu_18-Q3-R12-55_MAXAC.123	M00001	Glycolysis (Embden-Meyerhof pathway), glucose => pyruvate	K00845,K00886,K01810,K00850,K11645,K01803,K00134,K00927,K15633,K01689,K00873
Skiv_18-Q3-R9-52_BATAC.396	M00001	Glycolysis (Embden-Meyerhof pathway), glucose => pyruvate	K00845,K01810,K00850,K01624,K01803,K00134,K00927,K01834,K01689,K00873
EsbE_18-Q3-R3-47_BAT3C.144	M00003	Gluconeogenesis, oxaloacetate => fructose-6P	K01596,K01689,K01834,K15633,K15634,K00927,K00134,K01803,K11645,K02446
Aved_18-Q3-R54-62_BATAC.851	M00003	Gluconeogenesis, oxaloacetate => fructose-6P	K01610,K01689,K01834,K15633,K00927,K00134,K01803,K11645,K02446
Kalu_18-Q3-R12-55_MAXAC.078_cln	M00003	Gluconeogenesis, oxaloacetate => fructose-6P	K01596,K01689,K01834,K15633,K15634,K00927,K00134,K01803,K11645,K02446
OdNW_18-Q3-R42-56_MAXAC.155	M00003	Gluconeogenesis, oxaloacetate => fructose-6P	K01596,K01689,K01834,K15633,K15634,K00927,K00134,K01803,K11645,K02446
Mari_18-Q3-R65-66_MAXAC.226	M00003	Gluconeogenesis, oxaloacetate => fructose-6P	K01596,K01689,K01834,K15633,K15634,K00927,K00134,K01803,K11645,K02446
EsbW_18-Q3-R4-48_BAT3C.4_cln	M00003	Gluconeogenesis, oxaloacetate => fructose-6P	K01596,K01610,K01689,K15635,K00927,K00134,K00150,K01803,K11645,K02446
Kalu_18-Q3-R12-55_BAT3C.268	M00003	Gluconeogenesis, oxaloacetate => fructose-6P	K01596,K01689,K01834,K15633,K15634,K00927,K00134,K00150,K01803,K11645,K02446
AalW_18-Q3-R10-53_MAXAC.144	M00003	Gluconeogenesis, oxaloacetate => fructose-6P	K01596,K01689,K01834,K15633,K15634,K00927,K00134,K01803,K11645,K02446
AalE_18-Q3-R2-46_MAXAC.019	M00003	Gluconeogenesis, oxaloacetate => fructose-6P	K01610,K01689,K01834,K00927,K00134,K01803,K11645,K03841
Aved_18-Q3-R54-62_BATAC.601	M00003	Gluconeogenesis, oxaloacetate => fructose-6P	K01596,K01689,K01834,K15633,K15634,K00927,K00134,K01803,K11645,K02446
Kalu_18-Q3-R12-55_MAXAC.185_cln	M00003	Gluconeogenesis, oxaloacetate => fructose-6P	K01596,K01689,K01834,K15633,K00927,K00134,K01803,K11645,K02446
Kalu_18-Q3-R12-55_BAT3C.355	M00003	Gluconeogenesis, oxaloacetate => fructose-6P	K01596,K01689,K01834,K15633,K15634,K00927,K00134,K01803,K11645,K02446
Kalu_18-Q3-R12-55_BAT3C.226	M00003	Gluconeogenesis, oxaloacetate => fructose-6P	K01596,K01689,K01834,K15633,K15634,K00927,K00134,K01803,K11645,K02446
Vibo_18-Q3-R45-57_MAXAC.065	M00003	Gluconeogenesis, oxaloacetate => fructose-6P	K01596,K01689,K01834,K15633,K15634,K00927,K00134,K01803,K11645,K02446
Fred_18-Q3-R57-64_BAT3C.705	M00003	Gluconeogenesis, oxaloacetate => fructose-6P	K01596,K01689,K01834,K15633,K15634,K00927,K00134,K01803,K11645,K02446
Hade_18-Q3-R52-61_BATAC.287	M00003	Gluconeogenesis, oxaloacetate => fructose-6P	K01610,K01689,K01834,K15633,K00927,K00134,K01803,K11645,K02446
Hade_18-Q3-R52-61_MAXAC.360	M00003	Gluconeogenesis, oxaloacetate => fructose-6P	K01596,K01689,K01834,K15633,K15634,K00927,K00134,K01803,K11645,K02446
EsbW_18-Q3-R4-48_BAT3C.194	M00003	Gluconeogenesis, oxaloacetate => fructose-6P	K01610,K01689,K01834,K15633,K00927,K00134,K01803,K11645,K02446
AalE_18-Q3-R2-46_BATAC.155	M00003	Gluconeogenesis, oxaloacetate => fructose-6P	K01610,K01689,K15633,K00927,K00134,K01803,K11645,K02446,K04041
EsbE_18-Q3-R3-47_BATAC.228	M00003	Gluconeogenesis, oxaloacetate => fructose-6P	K01596,K01689,K01834,K15633,K15634,K00927,K00134,K01803,K11645,K02446
Kalu_18-Q3-R12-55_MAXAC.198_cln	M00003	Gluconeogenesis, oxaloacetate => fructose-6P	K01610,K01689,K15633,K00927,K00134,K01803,K11645,K02446
Fred_18-Q3-R57-64_BAT3C.662	M00003	Gluconeogenesis, oxaloacetate => fructose-6P	K01610,K01689,K01834,K00927,K00134,K01803,K01624,K02446
Hjor_18-Q3-R7-51_BATAC.136	M00003	Gluconeogenesis, oxaloacetate => fructose-6P	K01596,K01689,K15633,K00927,K00134,K01803,K01624,K11645,K02446
Rand_18-Q3-R56-63_MAXAC.181	M00003	Gluconeogenesis, oxaloacetate => fructose-6P	K01610,K01689,K01834,K15633,K00927,K00134,K01803,K11645,K02446
EsbW_18-Q3-R4-48_MAXAC.080	M00003	Gluconeogenesis, oxaloacetate => fructose-6P	K01596,K01689,K01834,K15633,K15634,K00927,K00134,K01803,K11645,K02446
EsbW_18-Q3-R4-48_BATAC.318	M00003	Gluconeogenesis, oxaloacetate => fructose-6P	K01596,K01689,K01834,K15633,K15634,K00927,K00134,K01803,K11645,K02446
Hjor_18-Q3-R7-51_BAT3C.239	M00003	Gluconeogenesis, oxaloacetate => fructose-6P	K01596,K01610,K01689,K01834,K00927,K00134,K01803,K11645,K03841
Kalu_18-Q3-R12-55_MAXAC.123	M00003	Gluconeogenesis, oxaloacetate => fructose-6P	K01610,K01689,K15633,K00927,K00134,K01803,K11645,K02446
EsbE_18-Q3-R3-47_BAT3C.144	M00002	Glycolysis, core module involving three-carbon compounds	K01803,K00134,K00927,K01834,K15633,K15634,K01689,K00873
Aved_18-Q3-R54-62_BATAC.851	M00002	Glycolysis, core module involving three-carbon compounds	K01803,K00134,K00927,K01834,K15633,K01689,K00873
Kalu_18-Q3-R12-55_MAXAC.078_cln	M00002	Glycolysis, core module involving three-carbon compounds	K01803,K00134,K00927,K01834,K15633,K15634,K01689,K00873
Mari_18-Q3-R65-66_BATAC.326	M00002	Glycolysis, core module involving three-carbon compounds	K01803,K00134,K00927,K01834,K15633,K15634,K01689,K00873
OdNW_18-Q3-R42-56_MAXAC.155	M00002	Glycolysis, core module involving three-carbon compounds	K01803,K00134,K00927,K01834,K15633,K15634,K01689,K00873
Mari_18-Q3-R65-66_MAXAC.226	M00002	Glycolysis, core module involving three-carbon compounds	K01803,K00134,K00927,K01834,K15633,K15634,K01689,K00873
EsbW_18-Q3-R4-48_BAT3C.4_cln	M00002	Glycolysis, core module involving three-carbon compounds	K01803,K00134,K00150,K00927,K15635,K01689,K00873
Kalu_18-Q3-R12-55_BAT3C.261	M00002	Glycolysis, core module involving three-carbon compounds	K01803,K00134,K00927,K01834,K01689,K00873
Kalu_18-Q3-R12-55_BAT3C.268	M00002	Glycolysis, core module involving three-carbon compounds	K01803,K00134,K00150,K00927,K01834,K15633,K15634,K01689,K00873
AalW_18-Q3-R10-53_MAXAC.144	M00002	Glycolysis, core module involving three-carbon compounds	K01803,K00134,K00927,K01834,K15633,K15634,K01689,K00873
AalE_18-Q3-R2-46_MAXAC.019	M00002	Glycolysis, core module involving three-carbon compounds	K01803,K00134,K00927,K11389,K01834,K01689,K00873
Aved_18-Q3-R54-62_BATAC.601	M00002	Glycolysis, core module involving three-carbon compounds	K01803,K00134,K00927,K01834,K15633,K15634,K01689,K00873
Mari_18-Q3-R65-66_MAXAC.049	M00002	Glycolysis, core module involving three-carbon compounds	K01803,K00134,K00927,K15633,K01689,K00873
Kalu_18-Q3-R12-55_MAXAC.185_cln	M00002	Glycolysis, core module involving three-carbon compounds	K01803,K00134,K00927,K01834,K15633,K01689,K00873
Kalu_18-Q3-R12-55_BAT3C.355	M00002	Glycolysis, core module involving three-carbon compounds	K01803,K00134,K00927,K01834,K15633,K15634,K01689,K00873
Ribe_18-Q3-R11-54_MAXAC.077	M00002	Glycolysis, core module involving three-carbon compounds	K01803,K00134,K00927,K11389,K01834,K01689,K00873
Hjor_18-Q3-R7-51_BAT3C.167	M00002	Glycolysis, core module involving three-carbon compounds	K01803,K00134,K00150,K00927,K01834,K01689,K00873
OdNE_18-Q3-R46-58_BATAC.193	M00002	Glycolysis, core module involving three-carbon compounds	K01803,K11389,K01834,K01689,K00873
Hirt_18-Q3-R61-65_MAXAC.091	M00002	Glycolysis, core module involving three-carbon compounds	K01803,K00134,K00927,K01834,K01689,K00873
Kalu_18-Q3-R12-55_BAT3C.226	M00002	Glycolysis, core module involving three-carbon compounds	K01803,K00134,K00927,K01834,K15633,K15634,K01689,K00873
Vibo_18-Q3-R45-57_MAXAC.065	M00002	Glycolysis, core module involving three-carbon compounds	K01803,K00134,K00927,K01834,K15633,K15634,K01689,K00873
Fred_18-Q3-R57-64_BAT3C.705	M00002	Glycolysis, core module involving three-carbon compounds	K01803,K00134,K00927,K01834,K15633,K15634,K01689,K00873
Viby_18-Q3-R106-67_BAT3C.260	M00002	Glycolysis, core module involving three-carbon compounds	K01803,K00134,K00150,K00927,K15633,K01689,K00873
Hade_18-Q3-R52-61_BATAC.287	M00002	Glycolysis, core module involving three-carbon compounds	K01803,K00134,K00927,K01834,K15633,K01689,K00873
Hade_18-Q3-R52-61_MAXAC.360	M00002	Glycolysis, core module involving three-carbon compounds	K01803,K00134,K00927,K01834,K15633,K15634,K01689,K00873
Kalu_18-Q3-R12-55_MAXAC.141_sub	M00002	Glycolysis, core module involving three-carbon compounds	K01803,K00134,K00927,K01834,K15633,K15634,K01689,K00873
Fred_18-Q3-R57-64_BATAC.318	M00002	Glycolysis, core module involving three-carbon compounds	K01803,K00134,K00927,K15633,K01689,K00873
Vibo_18-Q3-R45-57_BAT3C.161	M00002	Glycolysis, core module involving three-carbon compounds	K01803,K00134,K00150,K00927,K15633,K01689,K00873
EsbW_18-Q3-R4-48_BAT3C.194	M00002	Glycolysis, core module involving three-carbon compounds	K01803,K00134,K00927,K01834,K15633,K01689,K00873
AalE_18-Q3-R2-46_BATAC.155	M00002	Glycolysis, core module involving three-carbon compounds	K01803,K00134,K00927,K15633,K01689,K00873
EsbE_18-Q3-R3-47_BATAC.228	M00002	Glycolysis, core module involving three-carbon compounds	K01803,K00134,K00927,K01834,K15633,K15634,K01689,K00873
Kalu_18-Q3-R12-55_MAXAC.198_cln	M00002	Glycolysis, core module involving three-carbon compounds	K01803,K00134,K00927,K15633,K01689,K00873
Fred_18-Q3-R57-64_BAT3C.662	M00002	Glycolysis, core module involving three-carbon compounds	K01803,K00134,K00927,K01834,K01689,K00873
Hjor_18-Q3-R7-51_BATAC.136	M00002	Glycolysis, core module involving three-carbon compounds	K01803,K00134,K00927,K15633,K01689,K00873
Lyne_18-Q3-R50-59_MAXAC.015	M00002	Glycolysis, core module involving three-carbon compounds	K01803,K00134,K00927,K11389,K01834,K01689,K00873
Rand_18-Q3-R56-63_MAXAC.181	M00002	Glycolysis, core module involving three-carbon compounds	K01803,K00134,K00927,K01834,K15633,K01689,K00873
EsbW_18-Q3-R4-48_MAXAC.080	M00002	Glycolysis, core module involving three-carbon compounds	K01803,K00134,K00927,K01834,K15633,K15634,K01689,K00873
EsbW_18-Q3-R4-48_BATAC.318	M00002	Glycolysis, core module involving three-carbon compounds	K01803,K00134,K00927,K01834,K15633,K15634,K01689,K00873
Hjor_18-Q3-R7-51_BAT3C.239	M00002	Glycolysis, core module involving three-carbon compounds	K01803,K00134,K00927,K01834,K01689,K00873
Kalu_18-Q3-R12-55_MAXAC.123	M00002	Glycolysis, core module involving three-carbon compounds	K01803,K00134,K00927,K15633,K01689,K00873
EsbE_18-Q3-R3-47_MAXAC.007	M00002	Glycolysis, core module involving three-carbon compounds	K01803,K00134,K00927,K15633,K01689,K00873
Skiv_18-Q3-R9-52_BATAC.396	M00002	Glycolysis, core module involving three-carbon compounds	K01803,K00134,K00927,K01834,K01689,K00873
AalW_18-Q3-R10-53_BAT3C.204	M00005	PRPP biosynthesis, ribose 5P => PRPP	K00948
Skiv_18-Q3-R9-52_MAXAC.113	M00005	PRPP biosynthesis, ribose 5P => PRPP	K00948
EsbE_18-Q3-R3-47_BAT3C.144	M00005	PRPP biosynthesis, ribose 5P => PRPP	K00948
Aved_18-Q3-R54-62_BATAC.851	M00005	PRPP biosynthesis, ribose 5P => PRPP	K00948
Kalu_18-Q3-R12-55_MAXAC.078_cln	M00005	PRPP biosynthesis, ribose 5P => PRPP	K00948
Mari_18-Q3-R65-66_BATAC.326	M00005	PRPP biosynthesis, ribose 5P => PRPP	K00948
OdNW_18-Q3-R42-56_MAXAC.155	M00005	PRPP biosynthesis, ribose 5P => PRPP	K00948
Mari_18-Q3-R65-66_MAXAC.226	M00005	PRPP biosynthesis, ribose 5P => PRPP	K00948
EsbW_18-Q3-R4-48_BAT3C.4_cln	M00005	PRPP biosynthesis, ribose 5P => PRPP	K00948
Kalu_18-Q3-R12-55_BAT3C.261	M00005	PRPP biosynthesis, ribose 5P => PRPP	K00948
Kalu_18-Q3-R12-55_BAT3C.268	M00005	PRPP biosynthesis, ribose 5P => PRPP	K00948
OdNW_18-Q3-R42-56_BATAC.478	M00005	PRPP biosynthesis, ribose 5P => PRPP	K00948
AalW_18-Q3-R10-53_MAXAC.144	M00005	PRPP biosynthesis, ribose 5P => PRPP	K00948
AalE_18-Q3-R2-46_MAXAC.019	M00005	PRPP biosynthesis, ribose 5P => PRPP	K00948
Aved_18-Q3-R54-62_BATAC.601	M00005	PRPP biosynthesis, ribose 5P => PRPP	K00948
Mari_18-Q3-R65-66_MAXAC.049	M00005	PRPP biosynthesis, ribose 5P => PRPP	K00948
Kalu_18-Q3-R12-55_MAXAC.185_cln	M00005	PRPP biosynthesis, ribose 5P => PRPP	K00948
Kalu_18-Q3-R12-55_BAT3C.355	M00005	PRPP biosynthesis, ribose 5P => PRPP	K00948
Skiv_18-Q3-R9-52_MAXAC.067	M00005	PRPP biosynthesis, ribose 5P => PRPP	K00948
Ribe_18-Q3-R11-54_MAXAC.077	M00005	PRPP biosynthesis, ribose 5P => PRPP	K00948
Hjor_18-Q3-R7-51_BAT3C.167	M00005	PRPP biosynthesis, ribose 5P => PRPP	K00948
OdNE_18-Q3-R46-58_BATAC.193	M00005	PRPP biosynthesis, ribose 5P => PRPP	K00948
Hirt_18-Q3-R61-65_MAXAC.091	M00005	PRPP biosynthesis, ribose 5P => PRPP	K00948
Kalu_18-Q3-R12-55_BAT3C.226	M00005	PRPP biosynthesis, ribose 5P => PRPP	K00948
Vibo_18-Q3-R45-57_MAXAC.065	M00005	PRPP biosynthesis, ribose 5P => PRPP	K00948
Fred_18-Q3-R57-64_BAT3C.705	M00005	PRPP biosynthesis, ribose 5P => PRPP	K00948
Viby_18-Q3-R106-67_BAT3C.260	M00005	PRPP biosynthesis, ribose 5P => PRPP	K00948
Hade_18-Q3-R52-61_BATAC.287	M00005	PRPP biosynthesis, ribose 5P => PRPP	K00948
Hade_18-Q3-R52-61_MAXAC.360	M00005	PRPP biosynthesis, ribose 5P => PRPP	K00948
Kalu_18-Q3-R12-55_MAXAC.141_sub	M00005	PRPP biosynthesis, ribose 5P => PRPP	K00948
Fred_18-Q3-R57-64_BATAC.318	M00005	PRPP biosynthesis, ribose 5P => PRPP	K00948
EsbW_18-Q3-R4-48_BAT3C.194	M00005	PRPP biosynthesis, ribose 5P => PRPP	K00948
AalE_18-Q3-R2-46_BATAC.155	M00005	PRPP biosynthesis, ribose 5P => PRPP	K00948
EsbE_18-Q3-R3-47_BATAC.228	M00005	PRPP biosynthesis, ribose 5P => PRPP	K00948
Kalu_18-Q3-R12-55_MAXAC.198_cln	M00005	PRPP biosynthesis, ribose 5P => PRPP	K00948
Lyne_18-Q3-R50-59_MAXAC.015	M00005	PRPP biosynthesis, ribose 5P => PRPP	K00948
Fred_18-Q3-R57-64_MAXAC.250	M00005	PRPP biosynthesis, ribose 5P => PRPP	K00948
Rand_18-Q3-R56-63_MAXAC.181	M00005	PRPP biosynthesis, ribose 5P => PRPP	K00948
Aved_18-Q3-R54-62_BATAC.345	M00005	PRPP biosynthesis, ribose 5P => PRPP	K00948
EsbW_18-Q3-R4-48_MAXAC.080	M00005	PRPP biosynthesis, ribose 5P => PRPP	K00948
Hade_18-Q3-R52-61_BATAC.229	M00005	PRPP biosynthesis, ribose 5P => PRPP	K00948
Hjor_18-Q3-R7-51_BAT3C.239	M00005	PRPP biosynthesis, ribose 5P => PRPP	K00948
Kalu_18-Q3-R12-55_MAXAC.123	M00005	PRPP biosynthesis, ribose 5P => PRPP	K00948
EsbE_18-Q3-R3-47_MAXAC.007	M00005	PRPP biosynthesis, ribose 5P => PRPP	K00948
Skiv_18-Q3-R9-52_BATAC.396	M00005	PRPP biosynthesis, ribose 5P => PRPP	K00948
AalW_18-Q3-R10-53_BAT3C.204	M00004	Pentose phosphate pathway (Pentose phosphate cycle)	K00036,K01057,K00033,K01783,K01808,K00615,K00616,K01810
Kalu_18-Q3-R12-55_MAXAC.185_cln	M00004	Pentose phosphate pathway (Pentose phosphate cycle)	K00036,K01057,K00033,K01783,K01807,K01808,K00615,K00616,K13810
Kalu_18-Q3-R12-55_BAT3C.355	M00004	Pentose phosphate pathway (Pentose phosphate cycle)	K00036,K01057,K00033,K01783,K01808,K00615,K00616,K13810
Hirt_18-Q3-R61-65_MAXAC.091	M00004	Pentose phosphate pathway (Pentose phosphate cycle)	K00036,K01057,K00033,K01783,K01808,K00615,K00616,K13810
Fred_18-Q3-R57-64_BATAC.318	M00004	Pentose phosphate pathway (Pentose phosphate cycle)	K00036,K01057,K00033,K01783,K01807,K01808,K00615,K00616,K01810
Lyne_18-Q3-R50-59_MAXAC.015	M00004	Pentose phosphate pathway (Pentose phosphate cycle)	K00036,K01057,K00033,K01783,K01808,K00615,K00616,K01810
Hjor_18-Q3-R7-51_BAT3C.239	M00004	Pentose phosphate pathway (Pentose phosphate cycle)	K00036,K01057,K00033,K01783,K01808,K00615,K00616,K01810
Skiv_18-Q3-R9-52_BATAC.396	M00004	Pentose phosphate pathway (Pentose phosphate cycle)	K00036,K01057,K07404,K00033,K01783,K01808,K00615,K00616,K01810
AalW_18-Q3-R10-53_BAT3C.204	M00007	Pentose phosphate pathway, non-oxidative phase, fructose 6P => ribose 5P	K00615,K00616,K01783,K01808
EsbE_18-Q3-R3-47_BAT3C.144	M00007	Pentose phosphate pathway, non-oxidative phase, fructose 6P => ribose 5P	K00615,K00616,K13810,K01783,K01808
Aved_18-Q3-R54-62_BATAC.851	M00007	Pentose phosphate pathway, non-oxidative phase, fructose 6P => ribose 5P	K00615,K13810,K01783,K01808
Kalu_18-Q3-R12-55_MAXAC.078_cln	M00007	Pentose phosphate pathway, non-oxidative phase, fructose 6P => ribose 5P	K00615,K00616,K13810,K01783,K01808
Mari_18-Q3-R65-66_BATAC.326	M00007	Pentose phosphate pathway, non-oxidative phase, fructose 6P => ribose 5P	K00615,K00616,K13810,K01783,K01808
OdNW_18-Q3-R42-56_MAXAC.155	M00007	Pentose phosphate pathway, non-oxidative phase, fructose 6P => ribose 5P	K00615,K00616,K13810,K01783,K01808
Mari_18-Q3-R65-66_MAXAC.226	M00007	Pentose phosphate pathway, non-oxidative phase, fructose 6P => ribose 5P	K00615,K00616,K13810,K01783,K01808
EsbW_18-Q3-R4-48_BAT3C.4_cln	M00007	Pentose phosphate pathway, non-oxidative phase, fructose 6P => ribose 5P	K00615,K00616,K13810,K01783,K01808
Kalu_18-Q3-R12-55_BAT3C.261	M00007	Pentose phosphate pathway, non-oxidative phase, fructose 6P => ribose 5P	K00615,K13810,K01783,K01808
Kalu_18-Q3-R12-55_BAT3C.268	M00007	Pentose phosphate pathway, non-oxidative phase, fructose 6P => ribose 5P	K00615,K00616,K13810,K01783,K01808
OdNW_18-Q3-R42-56_BATAC.478	M00007	Pentose phosphate pathway, non-oxidative phase, fructose 6P => ribose 5P	K00615,K00616,K01783,K01808
AalW_18-Q3-R10-53_MAXAC.144	M00007	Pentose phosphate pathway, non-oxidative phase, fructose 6P => ribose 5P	K00615,K00616,K13810,K01783,K01808
Aved_18-Q3-R54-62_BATAC.601	M00007	Pentose phosphate pathway, non-oxidative phase, fructose 6P => ribose 5P	K00615,K00616,K13810,K01783,K01808
Mari_18-Q3-R65-66_MAXAC.049	M00007	Pentose phosphate pathway, non-oxidative phase, fructose 6P => ribose 5P	K00615,K00616,K01783,K01808
Kalu_18-Q3-R12-55_MAXAC.185_cln	M00007	Pentose phosphate pathway, non-oxidative phase, fructose 6P => ribose 5P	K00615,K00616,K13810,K01783,K01807,K01808
Kalu_18-Q3-R12-55_BAT3C.355	M00007	Pentose phosphate pathway, non-oxidative phase, fructose 6P => ribose 5P	K00615,K00616,K13810,K01783,K01808
Skiv_18-Q3-R9-52_MAXAC.067	M00007	Pentose phosphate pathway, non-oxidative phase, fructose 6P => ribose 5P	K00615,K00616,K01783,K01808
Ribe_18-Q3-R11-54_MAXAC.077	M00007	Pentose phosphate pathway, non-oxidative phase, fructose 6P => ribose 5P	K00615,K00616,K01783,K01808
Hjor_18-Q3-R7-51_BAT3C.167	M00007	Pentose phosphate pathway, non-oxidative phase, fructose 6P => ribose 5P	K00615,K00616,K01783,K01808
OdNE_18-Q3-R46-58_BATAC.193	M00007	Pentose phosphate pathway, non-oxidative phase, fructose 6P => ribose 5P	K00615,K00616,K01783,K01808
Hirt_18-Q3-R61-65_MAXAC.091	M00007	Pentose phosphate pathway, non-oxidative phase, fructose 6P => ribose 5P	K00615,K00616,K13810,K01783,K01808
Vibo_18-Q3-R45-57_MAXAC.065	M00007	Pentose phosphate pathway, non-oxidative phase, fructose 6P => ribose 5P	K00615,K00616,K13810,K01783,K01808
Fred_18-Q3-R57-64_BAT3C.705	M00007	Pentose phosphate pathway, non-oxidative phase, fructose 6P => ribose 5P	K00615,K00616,K01783,K01808
Viby_18-Q3-R106-67_BAT3C.260	M00007	Pentose phosphate pathway, non-oxidative phase, fructose 6P => ribose 5P	K00615,K00616,K01783,K01808
Hade_18-Q3-R52-61_MAXAC.360	M00007	Pentose phosphate pathway, non-oxidative phase, fructose 6P => ribose 5P	K00615,K00616,K13810,K01783,K01808
Kalu_18-Q3-R12-55_MAXAC.141_sub	M00007	Pentose phosphate pathway, non-oxidative phase, fructose 6P => ribose 5P	K00615,K00616,K01783,K01808
Fred_18-Q3-R57-64_BATAC.318	M00007	Pentose phosphate pathway, non-oxidative phase, fructose 6P => ribose 5P	K00615,K00616,K01783,K01807,K01808
Vibo_18-Q3-R45-57_BAT3C.161	M00007	Pentose phosphate pathway, non-oxidative phase, fructose 6P => ribose 5P	K00615,K00616,K01783,K01808
EsbW_18-Q3-R4-48_BAT3C.194	M00007	Pentose phosphate pathway, non-oxidative phase, fructose 6P => ribose 5P	K00615,K13810,K01783,K01808
AalE_18-Q3-R2-46_BATAC.155	M00007	Pentose phosphate pathway, non-oxidative phase, fructose 6P => ribose 5P	K00615,K00616,K01783,K01808
EsbE_18-Q3-R3-47_BATAC.228	M00007	Pentose phosphate pathway, non-oxidative phase, fructose 6P => ribose 5P	K00615,K00616,K13810,K01783,K01808
Kalu_18-Q3-R12-55_MAXAC.198_cln	M00007	Pentose phosphate pathway, non-oxidative phase, fructose 6P => ribose 5P	K00615,K13810,K01783,K01808
Hjor_18-Q3-R7-51_BATAC.136	M00007	Pentose phosphate pathway, non-oxidative phase, fructose 6P => ribose 5P	K00615,K00616,K01783,K01808
Lyne_18-Q3-R50-59_MAXAC.015	M00007	Pentose phosphate pathway, non-oxidative phase, fructose 6P => ribose 5P	K00615,K00616,K01783,K01808
Fred_18-Q3-R57-64_MAXAC.250	M00007	Pentose phosphate pathway, non-oxidative phase, fructose 6P => ribose 5P	K00615,K00616,K13810,K01783,K01808
Aved_18-Q3-R54-62_BATAC.345	M00007	Pentose phosphate pathway, non-oxidative phase, fructose 6P => ribose 5P	K00615,K00616,K13810,K01783,K01808
EsbW_18-Q3-R4-48_MAXAC.080	M00007	Pentose phosphate pathway, non-oxidative phase, fructose 6P => ribose 5P	K00615,K00616,K01783,K01808
EsbW_18-Q3-R4-48_BATAC.318	M00007	Pentose phosphate pathway, non-oxidative phase, fructose 6P => ribose 5P	K00615,K00616,K13810,K01783,K01808
Hjor_18-Q3-R7-51_BAT3C.239	M00007	Pentose phosphate pathway, non-oxidative phase, fructose 6P => ribose 5P	K00615,K00616,K01783,K01808
OdNE_18-Q3-R46-58_MAXAC.008	M00007	Pentose phosphate pathway, non-oxidative phase, fructose 6P => ribose 5P	K00615,K00616,K01783,K01808
EsbE_18-Q3-R3-47_MAXAC.007	M00007	Pentose phosphate pathway, non-oxidative phase, fructose 6P => ribose 5P	K00615,K00616,K01783,K01808
Skiv_18-Q3-R9-52_BATAC.396	M00007	Pentose phosphate pathway, non-oxidative phase, fructose 6P => ribose 5P	K00615,K00616,K01783,K01808
AalW_18-Q3-R10-53_BAT3C.204	M00006	Pentose phosphate pathway, oxidative phase, glucose 6P => ribulose 5P	K00036,K01057,K00033
Aved_18-Q3-R54-62_BATAC.851	M00006	Pentose phosphate pathway, oxidative phase, glucose 6P => ribulose 5P	K00036,K07404,K00033
Kalu_18-Q3-R12-55_BAT3C.261	M00006	Pentose phosphate pathway, oxidative phase, glucose 6P => ribulose 5P	K00036,K01057,K07404,K00033
Kalu_18-Q3-R12-55_MAXAC.185_cln	M00006	Pentose phosphate pathway, oxidative phase, glucose 6P => ribulose 5P	K00036,K01057,K00033
Kalu_18-Q3-R12-55_BAT3C.355	M00006	Pentose phosphate pathway, oxidative phase, glucose 6P => ribulose 5P	K00036,K01057,K00033
OdNE_18-Q3-R46-58_BATAC.193	M00006	Pentose phosphate pathway, oxidative phase, glucose 6P => ribulose 5P	K00036,K01057,K00033
Hirt_18-Q3-R61-65_MAXAC.091	M00006	Pentose phosphate pathway, oxidative phase, glucose 6P => ribulose 5P	K00036,K01057,K00033
Kalu_18-Q3-R12-55_BAT3C.226	M00006	Pentose phosphate pathway, oxidative phase, glucose 6P => ribulose 5P	K00036,K01057,K00033
Hade_18-Q3-R52-61_BATAC.287	M00006	Pentose phosphate pathway, oxidative phase, glucose 6P => ribulose 5P	K00036,K01057,K07404,K00033
Fred_18-Q3-R57-64_BATAC.318	M00006	Pentose phosphate pathway, oxidative phase, glucose 6P => ribulose 5P	K00036,K01057,K00033
EsbW_18-Q3-R4-48_BAT3C.194	M00006	Pentose phosphate pathway, oxidative phase, glucose 6P => ribulose 5P	K00036,K01057,K00033
AalE_18-Q3-R2-46_BATAC.155	M00006	Pentose phosphate pathway, oxidative phase, glucose 6P => ribulose 5P	K00036,K01057,K00033
Kalu_18-Q3-R12-55_MAXAC.198_cln	M00006	Pentose phosphate pathway, oxidative phase, glucose 6P => ribulose 5P	K00036,K01057,K07404,K00033
Lyne_18-Q3-R50-59_MAXAC.015	M00006	Pentose phosphate pathway, oxidative phase, glucose 6P => ribulose 5P	K00036,K01057,K00033
Rand_18-Q3-R56-63_MAXAC.181	M00006	Pentose phosphate pathway, oxidative phase, glucose 6P => ribulose 5P	K00036,K01057,K07404,K00033
Hjor_18-Q3-R7-51_BAT3C.239	M00006	Pentose phosphate pathway, oxidative phase, glucose 6P => ribulose 5P	K00036,K01057,K00033
Kalu_18-Q3-R12-55_MAXAC.123	M00006	Pentose phosphate pathway, oxidative phase, glucose 6P => ribulose 5P	K00036,K01057,K07404,K00033
Skiv_18-Q3-R9-52_BATAC.396	M00006	Pentose phosphate pathway, oxidative phase, glucose 6P => ribulose 5P	K00036,K01057,K07404,K00033
EsbE_18-Q3-R3-47_BAT3C.144	M00009	Citrate cycle (TCA cycle, Krebs cycle)	K01647,K01681,K00031,K00030,K00164,K00658,K00382,K00174,K00175,K01902,K01903,K00239,K00240,K00241,K01679,K00024
Aved_18-Q3-R54-62_BATAC.851	M00009	Citrate cycle (TCA cycle, Krebs cycle)	K01647,K01681,K00031,K00030,K00164,K00658,K00382,K00174,K00175,K01902,K01903,K00239,K00240,K00241,K01676,K00024
Kalu_18-Q3-R12-55_MAXAC.078_cln	M00009	Citrate cycle (TCA cycle, Krebs cycle)	K01647,K01681,K00031,K00030,K00164,K00658,K00382,K00174,K00175,K01902,K01903,K00239,K00240,K00241,K01679,K00024
Mari_18-Q3-R65-66_BATAC.326	M00009	Citrate cycle (TCA cycle, Krebs cycle)	K01647,K01681,K00031,K00030,K00164,K00658,K00382,K00174,K00175,K01902,K01903,K00239,K00240,K00241,K01679,K00024
OdNW_18-Q3-R42-56_MAXAC.155	M00009	Citrate cycle (TCA cycle, Krebs cycle)	K01647,K01681,K00031,K00030,K00174,K00175,K01902,K01903,K00239,K00240,K00241,K01679,K00024
Mari_18-Q3-R65-66_MAXAC.226	M00009	Citrate cycle (TCA cycle, Krebs cycle)	K01647,K01681,K00030,K00164,K00658,K00382,K00174,K00175,K01902,K01903,K00239,K00240,K00241,K01679,K00024
EsbW_18-Q3-R4-48_BAT3C.4_cln	M00009	Citrate cycle (TCA cycle, Krebs cycle)	K01647,K01681,K00031,K00030,K00164,K00658,K00382,K00174,K00175,K01902,K01903,K00239,K00240,K00241,K01676,K01679,K00024
Kalu_18-Q3-R12-55_BAT3C.261	M00009	Citrate cycle (TCA cycle, Krebs cycle)	K01647,K01681,K00031,K00030,K00164,K00658,K00382,K00174,K00175,K01902,K01903,K00239,K00240,K00241,K01676,K01679,K00024
Kalu_18-Q3-R12-55_BAT3C.268	M00009	Citrate cycle (TCA cycle, Krebs cycle)	K01647,K01681,K00031,K00030,K00164,K00658,K00382,K00174,K00175,K01902,K01903,K00239,K00240,K00241,K01679,K00024
OdNW_18-Q3-R42-56_BATAC.478	M00009	Citrate cycle (TCA cycle, Krebs cycle)	K01647,K01682,K00031,K00174,K00175,K01902,K01903,K00239,K00240,K00241,K01676,K00024
AalW_18-Q3-R10-53_MAXAC.144	M00009	Citrate cycle (TCA cycle, Krebs cycle)	K01647,K01681,K00031,K00030,K00164,K00658,K00382,K00174,K00175,K01902,K01903,K00239,K00240,K00241,K01679,K00024
Kalu_18-Q3-R12-55_MAXAC.185_cln	M00009	Citrate cycle (TCA cycle, Krebs cycle)	K01647,K01681,K00031,K00164,K00658,K00382,K00174,K00175,K01902,K01903,K00239,K00240,K00241,K01679,K00024
Kalu_18-Q3-R12-55_BAT3C.355	M00009	Citrate cycle (TCA cycle, Krebs cycle)	K01647,K01681,K00031,K00030,K00164,K00658,K00382,K00174,K00175,K01902,K01903,K00239,K00240,K00241,K01679,K00024
Skiv_18-Q3-R9-52_MAXAC.067	M00009	Citrate cycle (TCA cycle, Krebs cycle)	K01647,K01681,K01682,K00031,K00174,K00175,K01902,K01903,K00239,K00240,K00241,K01676,K00024
Hjor_18-Q3-R7-51_BAT3C.167	M00009	Citrate cycle (TCA cycle, Krebs cycle)	K01647,K01681,K00031,K00030,K00164,K00658,K00382,K00174,K00175,K01902,K01903,K00239,K00240,K00241,K01676,K01679,K00024
OdNE_18-Q3-R46-58_BATAC.193	M00009	Citrate cycle (TCA cycle, Krebs cycle)	K01647,K01681,K01682,K00031,K00174,K00175,K01902,K01903,K00239,K00240,K00241,K01676,K00024
Kalu_18-Q3-R12-55_BAT3C.226	M00009	Citrate cycle (TCA cycle, Krebs cycle)	K01647,K01681,K00031,K00030,K00164,K00658,K00382,K00174,K00175,K01902,K01903,K00239,K00240,K00241,K01679,K00024
Vibo_18-Q3-R45-57_MAXAC.065	M00009	Citrate cycle (TCA cycle, Krebs cycle)	K01647,K01681,K00031,K00030,K00164,K00658,K00382,K00174,K00175,K01902,K01903,K00239,K00240,K00241,K01679,K00024
Fred_18-Q3-R57-64_BAT3C.705	M00009	Citrate cycle (TCA cycle, Krebs cycle)	K01647,K01681,K00031,K00030,K00164,K00658,K00382,K00174,K00175,K01902,K01903,K00239,K00240,K00241,K01679,K00024
Viby_18-Q3-R106-67_BAT3C.260	M00009	Citrate cycle (TCA cycle, Krebs cycle)	K01647,K01681,K00031,K00174,K00175,K01902,K01903,K00239,K00240,K00241,K01676,K00024
Hade_18-Q3-R52-61_MAXAC.360	M00009	Citrate cycle (TCA cycle, Krebs cycle)	K01647,K01681,K00031,K00030,K00164,K00658,K00382,K00174,K00175,K01902,K01903,K00239,K00240,K00241,K01679,K00024
Kalu_18-Q3-R12-55_MAXAC.141_sub	M00009	Citrate cycle (TCA cycle, Krebs cycle)	K01647,K01681,K00031,K00030,K00164,K00658,K00382,K00174,K00175,K01902,K01903,K00239,K00240,K00241,K01679,K00024
Vibo_18-Q3-R45-57_BAT3C.161	M00009	Citrate cycle (TCA cycle, Krebs cycle)	K01647,K01681,K00031,K00164,K00658,K00382,K00174,K00175,K01902,K01903,K00239,K00240,K00241,K01676,K01679,K00024
EsbE_18-Q3-R3-47_BATAC.228	M00009	Citrate cycle (TCA cycle, Krebs cycle)	K01647,K01681,K00031,K00164,K00658,K00382,K00174,K00175,K01902,K01903,K00239,K00240,K00241,K01679,K00024
Kalu_18-Q3-R12-55_MAXAC.198_cln	M00009	Citrate cycle (TCA cycle, Krebs cycle)	K01647,K01681,K00031,K00030,K00164,K00658,K00382,K00174,K00175,K01902,K01903,K00239,K00240,K00241,K01676,K01679,K00024
Fred_18-Q3-R57-64_BAT3C.662	M00009	Citrate cycle (TCA cycle, Krebs cycle)	K01647,K01681,K00031,K00030,K00164,K00658,K00382,K00174,K00175,K01902,K01903,K18118,K00239,K00240,K00241,K01676,K00024
Hjor_18-Q3-R7-51_BATAC.136	M00009	Citrate cycle (TCA cycle, Krebs cycle)	K01647,K01681,K00031,K00174,K00175,K01902,K01903,K00239,K00240,K00241,K01676,K00024
Lyne_18-Q3-R50-59_MAXAC.015	M00009	Citrate cycle (TCA cycle, Krebs cycle)	K01647,K01681,K00031,K00164,K00658,K00382,K00174,K00175,K01902,K01903,K18118,K00239,K00240,K00241,K01676,K00024
Fred_18-Q3-R57-64_MAXAC.250	M00009	Citrate cycle (TCA cycle, Krebs cycle)	K01647,K01681,K00031,K00030,K00164,K00658,K00382,K00174,K00175,K01902,K01903,K00239,K00240,K00241,K01679,K00024
EsbW_18-Q3-R4-48_MAXAC.080	M00009	Citrate cycle (TCA cycle, Krebs cycle)	K01647,K01681,K00031,K00030,K00174,K00175,K01902,K01903,K00239,K00240,K00241,K01679,K00024
Kalu_18-Q3-R12-55_MAXAC.123	M00009	Citrate cycle (TCA cycle, Krebs cycle)	K01647,K01681,K00031,K00030,K00164,K00658,K00382,K01902,K01903,K00239,K00240,K00241,K01676,K00024
Skiv_18-Q3-R9-52_BATAC.396	M00009	Citrate cycle (TCA cycle, Krebs cycle)	K01647,K01681,K00031,K00030,K00164,K00658,K00382,K00174,K00175,K01902,K01903,K00239,K00240,K00241,K01676,K00024
AalW_18-Q3-R10-53_BAT3C.204	M00579	Phosphate acetyltransferase-acetate kinase pathway, acetyl-CoA => acetate	K00625,K00925
Aved_18-Q3-R54-62_BATAC.851	M00579	Phosphate acetyltransferase-acetate kinase pathway, acetyl-CoA => acetate	K00625,K00925
OdNW_18-Q3-R42-56_MAXAC.155	M00579	Phosphate acetyltransferase-acetate kinase pathway, acetyl-CoA => acetate	K00625,K00925
Mari_18-Q3-R65-66_MAXAC.226	M00579	Phosphate acetyltransferase-acetate kinase pathway, acetyl-CoA => acetate	K00625,K00925
EsbW_18-Q3-R4-48_BAT3C.4_cln	M00579	Phosphate acetyltransferase-acetate kinase pathway, acetyl-CoA => acetate	K00625,K00925
Kalu_18-Q3-R12-55_BAT3C.261	M00579	Phosphate acetyltransferase-acetate kinase pathway, acetyl-CoA => acetate	K00625,K00925
OdNW_18-Q3-R42-56_BATAC.478	M00579	Phosphate acetyltransferase-acetate kinase pathway, acetyl-CoA => acetate	K00625,K00925
AalW_18-Q3-R10-53_MAXAC.144	M00579	Phosphate acetyltransferase-acetate kinase pathway, acetyl-CoA => acetate	K00625,K00925
Mari_18-Q3-R65-66_MAXAC.049	M00579	Phosphate acetyltransferase-acetate kinase pathway, acetyl-CoA => acetate	K00625,K00925
Skiv_18-Q3-R9-52_MAXAC.067	M00579	Phosphate acetyltransferase-acetate kinase pathway, acetyl-CoA => acetate	K00625,K00925
Ribe_18-Q3-R11-54_MAXAC.077	M00579	Phosphate acetyltransferase-acetate kinase pathway, acetyl-CoA => acetate	K13788,K00925
OdNE_18-Q3-R46-58_BATAC.193	M00579	Phosphate acetyltransferase-acetate kinase pathway, acetyl-CoA => acetate	K13788,K00925
Viby_18-Q3-R106-67_BAT3C.260	M00579	Phosphate acetyltransferase-acetate kinase pathway, acetyl-CoA => acetate	K00625,K00925
Hade_18-Q3-R52-61_BATAC.287	M00579	Phosphate acetyltransferase-acetate kinase pathway, acetyl-CoA => acetate	K00625,K00925
Vibo_18-Q3-R45-57_BAT3C.161	M00579	Phosphate acetyltransferase-acetate kinase pathway, acetyl-CoA => acetate	K00625,K00925
EsbW_18-Q3-R4-48_BAT3C.194	M00579	Phosphate acetyltransferase-acetate kinase pathway, acetyl-CoA => acetate	K00625,K00925
Kalu_18-Q3-R12-55_MAXAC.198_cln	M00579	Phosphate acetyltransferase-acetate kinase pathway, acetyl-CoA => acetate	K00625,K00925
Fred_18-Q3-R57-64_BAT3C.662	M00579	Phosphate acetyltransferase-acetate kinase pathway, acetyl-CoA => acetate	K00625,K00925
Hjor_18-Q3-R7-51_BATAC.136	M00579	Phosphate acetyltransferase-acetate kinase pathway, acetyl-CoA => acetate	K00625,K00925
Lyne_18-Q3-R50-59_MAXAC.015	M00579	Phosphate acetyltransferase-acetate kinase pathway, acetyl-CoA => acetate	K13788,K00925
Fred_18-Q3-R57-64_MAXAC.250	M00579	Phosphate acetyltransferase-acetate kinase pathway, acetyl-CoA => acetate	K00625,K00925
Rand_18-Q3-R56-63_MAXAC.181	M00579	Phosphate acetyltransferase-acetate kinase pathway, acetyl-CoA => acetate	K00625,K00925
Aved_18-Q3-R54-62_BATAC.345	M00579	Phosphate acetyltransferase-acetate kinase pathway, acetyl-CoA => acetate	K00625,K00925
EsbW_18-Q3-R4-48_BATAC.318	M00579	Phosphate acetyltransferase-acetate kinase pathway, acetyl-CoA => acetate	K00625,K00925
Hjor_18-Q3-R7-51_BAT3C.239	M00579	Phosphate acetyltransferase-acetate kinase pathway, acetyl-CoA => acetate	K13788,K00925
Kalu_18-Q3-R12-55_MAXAC.123	M00579	Phosphate acetyltransferase-acetate kinase pathway, acetyl-CoA => acetate	K00625,K00925
OdNE_18-Q3-R46-58_MAXAC.008	M00579	Phosphate acetyltransferase-acetate kinase pathway, acetyl-CoA => acetate	K00625,K00925
EsbE_18-Q3-R3-47_MAXAC.007	M00579	Phosphate acetyltransferase-acetate kinase pathway, acetyl-CoA => acetate	K00625,K00925
Skiv_18-Q3-R9-52_BATAC.396	M00579	Phosphate acetyltransferase-acetate kinase pathway, acetyl-CoA => acetate	K00625,K15024,K00925
Aved_18-Q3-R54-62_BATAC.851	M00570	Isoleucine biosynthesis, threonine => 2-oxobutanoate => isoleucine	K01754,K01652,K01653,K00053,K01687,K00826
EsbW_18-Q3-R4-48_BAT3C.4_cln	M00570	Isoleucine biosynthesis, threonine => 2-oxobutanoate => isoleucine	K01754,K01652,K01653,K00053,K01687,K00826
Kalu_18-Q3-R12-55_BAT3C.261	M00570	Isoleucine biosynthesis, threonine => 2-oxobutanoate => isoleucine	K01754,K01652,K01653,K00053,K01687,K00826
AalW_18-Q3-R10-53_MAXAC.144	M00570	Isoleucine biosynthesis, threonine => 2-oxobutanoate => isoleucine	K01754,K01652,K01653,K00053,K01687,K00826
Skiv_18-Q3-R9-52_MAXAC.067	M00570	Isoleucine biosynthesis, threonine => 2-oxobutanoate => isoleucine	K01754,K01652,K01653,K00053,K01687,K00826
OdNE_18-Q3-R46-58_BATAC.193	M00570	Isoleucine biosynthesis, threonine => 2-oxobutanoate => isoleucine	K01754,K01652,K01653,K00053,K01687,K00826
EsbW_18-Q3-R4-48_BAT3C.194	M00570	Isoleucine biosynthesis, threonine => 2-oxobutanoate => isoleucine	K01754,K01652,K01653,K00053,K01687,K00826
Kalu_18-Q3-R12-55_MAXAC.198_cln	M00570	Isoleucine biosynthesis, threonine => 2-oxobutanoate => isoleucine	K01754,K01652,K01653,K00053,K01687,K00826
Fred_18-Q3-R57-64_BAT3C.662	M00570	Isoleucine biosynthesis, threonine => 2-oxobutanoate => isoleucine	K01754,K01652,K01653,K00053,K01687,K00826
Hjor_18-Q3-R7-51_BATAC.136	M00570	Isoleucine biosynthesis, threonine => 2-oxobutanoate => isoleucine	K01754,K01652,K01653,K00053,K01687,K00826
Lyne_18-Q3-R50-59_MAXAC.015	M00570	Isoleucine biosynthesis, threonine => 2-oxobutanoate => isoleucine	K01754,K01652,K01653,K00053,K01687,K00826
Rand_18-Q3-R56-63_MAXAC.181	M00570	Isoleucine biosynthesis, threonine => 2-oxobutanoate => isoleucine	K01754,K01652,K01653,K00053,K01687,K00826
Kalu_18-Q3-R12-55_MAXAC.123	M00570	Isoleucine biosynthesis, threonine => 2-oxobutanoate => isoleucine	K01754,K01652,K01653,K00053,K01687,K00826
OdNE_18-Q3-R46-58_MAXAC.008	M00570	Isoleucine biosynthesis, threonine => 2-oxobutanoate => isoleucine	K01754,K01652,K01653,K00053,K01687,K00826
Skiv_18-Q3-R9-52_BATAC.396	M00570	Isoleucine biosynthesis, threonine => 2-oxobutanoate => isoleucine	K01754,K01652,K01653,K00053,K01687,K00826
Mari_18-Q3-R65-66_MAXAC.226	M00135	GABA biosynthesis, eukaryotes, putrescine => GABA	K00657,K00274,K00128
Kalu_18-Q3-R12-55_BAT3C.261	M00135	GABA biosynthesis, eukaryotes, putrescine => GABA	K00657,K00274,K00128
AalE_18-Q3-R2-46_MAXAC.019	M00135	GABA biosynthesis, eukaryotes, putrescine => GABA	K00657,K00274,K00128
Fred_18-Q3-R57-64_BAT3C.662	M00135	GABA biosynthesis, eukaryotes, putrescine => GABA	K00657,K00274,K00128
Lyne_18-Q3-R50-59_MAXAC.015	M00135	GABA biosynthesis, eukaryotes, putrescine => GABA	K00657,K00274,K00128
Fred_18-Q3-R57-64_MAXAC.250	M00135	GABA biosynthesis, eukaryotes, putrescine => GABA	K00657,K00274,K00128
Hjor_18-Q3-R7-51_BAT3C.239	M00135	GABA biosynthesis, eukaryotes, putrescine => GABA	K00657,K00274,K00128
AalW_18-Q3-R10-53_BAT3C.204	M00133	Polyamine biosynthesis, arginine => agmatine => putrescine => spermidine	K01585,K01480,K01611,K00797
EsbE_18-Q3-R3-47_BAT3C.144	M00133	Polyamine biosynthesis, arginine => agmatine => putrescine => spermidine	K01585,K01480,K01611,K00797
Kalu_18-Q3-R12-55_MAXAC.078_cln	M00133	Polyamine biosynthesis, arginine => agmatine => putrescine => spermidine	K01585,K01480,K01611,K00797
Mari_18-Q3-R65-66_BATAC.326	M00133	Polyamine biosynthesis, arginine => agmatine => putrescine => spermidine	K01585,K01480,K01611,K00797
Mari_18-Q3-R65-66_MAXAC.226	M00133	Polyamine biosynthesis, arginine => agmatine => putrescine => spermidine	K01585,K01480,K01611,K00797
Kalu_18-Q3-R12-55_BAT3C.268	M00133	Polyamine biosynthesis, arginine => agmatine => putrescine => spermidine	K01585,K01480,K01611,K00797
OdNW_18-Q3-R42-56_BATAC.478	M00133	Polyamine biosynthesis, arginine => agmatine => putrescine => spermidine	K01585,K01480,K01611,K00797
Aved_18-Q3-R54-62_BATAC.601	M00133	Polyamine biosynthesis, arginine => agmatine => putrescine => spermidine	K01585,K01480,K01611,K00797
Mari_18-Q3-R65-66_MAXAC.049	M00133	Polyamine biosynthesis, arginine => agmatine => putrescine => spermidine	K01585,K01480,K01611,K00797
Kalu_18-Q3-R12-55_BAT3C.226	M00133	Polyamine biosynthesis, arginine => agmatine => putrescine => spermidine	K01585,K01480,K01611,K00797
Vibo_18-Q3-R45-57_MAXAC.065	M00133	Polyamine biosynthesis, arginine => agmatine => putrescine => spermidine	K01585,K01480,K01611,K00797
Fred_18-Q3-R57-64_BAT3C.705	M00133	Polyamine biosynthesis, arginine => agmatine => putrescine => spermidine	K01585,K01480,K01611,K00797
Kalu_18-Q3-R12-55_MAXAC.141_sub	M00133	Polyamine biosynthesis, arginine => agmatine => putrescine => spermidine	K01585,K01480,K01611,K00797
AalE_18-Q3-R2-46_BATAC.155	M00133	Polyamine biosynthesis, arginine => agmatine => putrescine => spermidine	K01585,K01480,K01611,K00797
EsbE_18-Q3-R3-47_BATAC.228	M00133	Polyamine biosynthesis, arginine => agmatine => putrescine => spermidine	K01585,K01480,K01611,K00797
Hjor_18-Q3-R7-51_BATAC.136	M00133	Polyamine biosynthesis, arginine => agmatine => putrescine => spermidine	K01585,K01480,K01611,K00797
Fred_18-Q3-R57-64_MAXAC.250	M00133	Polyamine biosynthesis, arginine => agmatine => putrescine => spermidine	K01585,K01480,K01611,K00797
EsbW_18-Q3-R4-48_BATAC.318	M00133	Polyamine biosynthesis, arginine => agmatine => putrescine => spermidine	K01585,K01480,K01611,K00797
Hade_18-Q3-R52-61_BATAC.229	M00133	Polyamine biosynthesis, arginine => agmatine => putrescine => spermidine	K01585,K01480,K01611,K00797
EsbE_18-Q3-R3-47_MAXAC.007	M00133	Polyamine biosynthesis, arginine => agmatine => putrescine => spermidine	K01585,K01480,K01611,K00797
AalW_18-Q3-R10-53_BAT3C.204	M00707	Multidrug resistance, MdlAB/SmdAB transporter	K18889,K18890
EsbE_18-Q3-R3-47_BAT3C.144	M00707	Multidrug resistance, MdlAB/SmdAB transporter	K18889,K18890
Aved_18-Q3-R54-62_BATAC.851	M00707	Multidrug resistance, MdlAB/SmdAB transporter	K18889,K18890
Kalu_18-Q3-R12-55_MAXAC.078_cln	M00707	Multidrug resistance, MdlAB/SmdAB transporter	K18889,K18890
Mari_18-Q3-R65-66_BATAC.326	M00707	Multidrug resistance, MdlAB/SmdAB transporter	K18889,K18890
OdNW_18-Q3-R42-56_MAXAC.155	M00707	Multidrug resistance, MdlAB/SmdAB transporter	K18889,K18890
Mari_18-Q3-R65-66_MAXAC.226	M00707	Multidrug resistance, MdlAB/SmdAB transporter	K18889,K18890
EsbW_18-Q3-R4-48_BAT3C.4_cln	M00707	Multidrug resistance, MdlAB/SmdAB transporter	K18889,K18890
Kalu_18-Q3-R12-55_BAT3C.261	M00707	Multidrug resistance, MdlAB/SmdAB transporter	K18889,K18890
Kalu_18-Q3-R12-55_BAT3C.268	M00707	Multidrug resistance, MdlAB/SmdAB transporter	K18889,K18890
OdNW_18-Q3-R42-56_BATAC.478	M00707	Multidrug resistance, MdlAB/SmdAB transporter	K18889,K18890
AalW_18-Q3-R10-53_MAXAC.144	M00707	Multidrug resistance, MdlAB/SmdAB transporter	K18889,K18890
AalE_18-Q3-R2-46_MAXAC.019	M00707	Multidrug resistance, MdlAB/SmdAB transporter	K18889,K18890
Aved_18-Q3-R54-62_BATAC.601	M00707	Multidrug resistance, MdlAB/SmdAB transporter	K18889,K18890
Mari_18-Q3-R65-66_MAXAC.049	M00707	Multidrug resistance, MdlAB/SmdAB transporter	K18889,K18890
Kalu_18-Q3-R12-55_MAXAC.185_cln	M00707	Multidrug resistance, MdlAB/SmdAB transporter	K18889,K18890
Kalu_18-Q3-R12-55_BAT3C.355	M00707	Multidrug resistance, MdlAB/SmdAB transporter	K18889,K18890
Skiv_18-Q3-R9-52_MAXAC.067	M00707	Multidrug resistance, MdlAB/SmdAB transporter	K18889,K18890
Ribe_18-Q3-R11-54_MAXAC.077	M00707	Multidrug resistance, MdlAB/SmdAB transporter	K18889,K18890
Hjor_18-Q3-R7-51_BAT3C.167	M00707	Multidrug resistance, MdlAB/SmdAB transporter	K18889,K18890
OdNE_18-Q3-R46-58_BATAC.193	M00707	Multidrug resistance, MdlAB/SmdAB transporter	K18889,K18890
Kalu_18-Q3-R12-55_BAT3C.226	M00707	Multidrug resistance, MdlAB/SmdAB transporter	K18889,K18890
Vibo_18-Q3-R45-57_MAXAC.065	M00707	Multidrug resistance, MdlAB/SmdAB transporter	K18889,K18890
Fred_18-Q3-R57-64_BAT3C.705	M00707	Multidrug resistance, MdlAB/SmdAB transporter	K18889,K18890
Viby_18-Q3-R106-67_BAT3C.260	M00707	Multidrug resistance, MdlAB/SmdAB transporter	K18889,K18890
Hade_18-Q3-R52-61_BATAC.287	M00707	Multidrug resistance, MdlAB/SmdAB transporter	K18889,K18890
Hade_18-Q3-R52-61_MAXAC.360	M00707	Multidrug resistance, MdlAB/SmdAB transporter	K18889,K18890
Kalu_18-Q3-R12-55_MAXAC.141_sub	M00707	Multidrug resistance, MdlAB/SmdAB transporter	K18889,K18890
Fred_18-Q3-R57-64_BATAC.318	M00707	Multidrug resistance, MdlAB/SmdAB transporter	K18889,K18890
Vibo_18-Q3-R45-57_BAT3C.161	M00707	Multidrug resistance, MdlAB/SmdAB transporter	K18889,K18890
EsbW_18-Q3-R4-48_BAT3C.194	M00707	Multidrug resistance, MdlAB/SmdAB transporter	K18889,K18890
AalE_18-Q3-R2-46_BATAC.155	M00707	Multidrug resistance, MdlAB/SmdAB transporter	K18889,K18890
EsbE_18-Q3-R3-47_BATAC.228	M00707	Multidrug resistance, MdlAB/SmdAB transporter	K18889,K18890
Kalu_18-Q3-R12-55_MAXAC.198_cln	M00707	Multidrug resistance, MdlAB/SmdAB transporter	K18889,K18890
Fred_18-Q3-R57-64_BAT3C.662	M00707	Multidrug resistance, MdlAB/SmdAB transporter	K18889,K18890
Hjor_18-Q3-R7-51_BATAC.136	M00707	Multidrug resistance, MdlAB/SmdAB transporter	K18889,K18890
Fred_18-Q3-R57-64_MAXAC.250	M00707	Multidrug resistance, MdlAB/SmdAB transporter	K18889,K18890
Rand_18-Q3-R56-63_MAXAC.181	M00707	Multidrug resistance, MdlAB/SmdAB transporter	K18889,K18890
Aved_18-Q3-R54-62_BATAC.345	M00707	Multidrug resistance, MdlAB/SmdAB transporter	K18889,K18890
EsbW_18-Q3-R4-48_MAXAC.080	M00707	Multidrug resistance, MdlAB/SmdAB transporter	K18889,K18890
Hade_18-Q3-R52-61_BATAC.229	M00707	Multidrug resistance, MdlAB/SmdAB transporter	K18889,K18890
Kalu_18-Q3-R12-55_MAXAC.123	M00707	Multidrug resistance, MdlAB/SmdAB transporter	K18889,K18890
OdNE_18-Q3-R46-58_MAXAC.008	M00707	Multidrug resistance, MdlAB/SmdAB transporter	K18889,K18890
Skiv_18-Q3-R9-52_BATAC.396	M00707	Multidrug resistance, MdlAB/SmdAB transporter	K18889,K18890
Mari_18-Q3-R65-66_MAXAC.049	M00449	CreC-CreB (phosphate regulation) two-component regulatory system	K07641,K07663
Viby_18-Q3-R106-67_BAT3C.260	M00449	CreC-CreB (phosphate regulation) two-component regulatory system	K07641,K07663
Vibo_18-Q3-R45-57_BAT3C.161	M00449	CreC-CreB (phosphate regulation) two-component regulatory system	K07641,K07663
Kalu_18-Q3-R12-55_BAT3C.261	M00183	RNA polymerase, bacteria	K03040,K03043,K03046,K03060
Kalu_18-Q3-R12-55_MAXAC.198_cln	M00183	RNA polymerase, bacteria	K03040,K03043,K03046,K03060
Rand_18-Q3-R56-63_MAXAC.181	M00183	RNA polymerase, bacteria	K03040,K03043,K03046,K03060
Skiv_18-Q3-R9-52_BATAC.396	M00183	RNA polymerase, bacteria	K03040,K03043,K03046,K03060
AalW_18-Q3-R10-53_BAT3C.204	M00185	Sulfate transport system	K02048,K02046,K02047,K02045
EsbW_18-Q3-R4-48_BAT3C.4_cln	M00185	Sulfate transport system	K02048,K02046,K02047,K02045
AalE_18-Q3-R2-46_MAXAC.019	M00185	Sulfate transport system	K02048,K02046,K02047,K02045
Ribe_18-Q3-R11-54_MAXAC.077	M00185	Sulfate transport system	K02048,K02046,K02047,K02045
OdNE_18-Q3-R46-58_BATAC.193	M00185	Sulfate transport system	K02048,K02046,K02047,K02045
AalE_18-Q3-R2-46_BATAC.155	M00185	Sulfate transport system	K02048,K02046,K02047,K02045
Skiv_18-Q3-R9-52_BATAC.396	M00185	Sulfate transport system	K02048,K02046,K02047,K02045
AalE_18-Q3-R2-46_MAXAC.019	M00186	Tungstate transport system	K05772,K05773,K06857
Mari_18-Q3-R65-66_MAXAC.049	M00186	Tungstate transport system	K05772,K05773,K06857
Skiv_18-Q3-R9-52_MAXAC.067	M00186	Tungstate transport system	K05772,K05773,K06857
OdNE_18-Q3-R46-58_BATAC.193	M00186	Tungstate transport system	K05772,K05773,K06857
Lyne_18-Q3-R50-59_MAXAC.015	M00186	Tungstate transport system	K05772,K05773,K06857
Hjor_18-Q3-R7-51_BAT3C.239	M00186	Tungstate transport system	K05772,K05773,K06857
OdNE_18-Q3-R46-58_MAXAC.008	M00186	Tungstate transport system	K05772,K05773,K06857
EsbE_18-Q3-R3-47_MAXAC.007	M00186	Tungstate transport system	K05772,K05773,K06857
Mari_18-Q3-R65-66_MAXAC.049	M00221	Putative simple sugar transport system	K02058,K02057,K02056
Skiv_18-Q3-R9-52_MAXAC.067	M00221	Putative simple sugar transport system	K02058,K02057,K02056
EsbW_18-Q3-R4-48_BAT3C.4_cln	M00223	Phosphonate transport system	K02044,K02042,K02041
Kalu_18-Q3-R12-55_BAT3C.355	M00223	Phosphonate transport system	K02044,K02042,K02041
Ribe_18-Q3-R11-54_MAXAC.077	M00223	Phosphonate transport system	K02044,K02042,K02041
OdNE_18-Q3-R46-58_BATAC.193	M00223	Phosphonate transport system	K02044,K02042,K02041
Kalu_18-Q3-R12-55_BAT3C.226	M00223	Phosphonate transport system	K02044,K02042,K02041
AalW_18-Q3-R10-53_BAT3C.204	M00222	Phosphate transport system	K02040,K02037,K02038,K02036
Kalu_18-Q3-R12-55_MAXAC.078_cln	M00222	Phosphate transport system	K02040,K02037,K02038,K02036
OdNW_18-Q3-R42-56_MAXAC.155	M00222	Phosphate transport system	K02040,K02037,K02038,K02036
Mari_18-Q3-R65-66_MAXAC.226	M00222	Phosphate transport system	K02040,K02037,K02038,K02036
EsbW_18-Q3-R4-48_BAT3C.4_cln	M00222	Phosphate transport system	K02040,K02037,K02038,K02036
Kalu_18-Q3-R12-55_BAT3C.268	M00222	Phosphate transport system	K02040,K02037,K02038,K02036
OdNW_18-Q3-R42-56_BATAC.478	M00222	Phosphate transport system	K02040,K02037,K02038,K02036
AalE_18-Q3-R2-46_MAXAC.019	M00222	Phosphate transport system	K02040,K02037,K02038,K02036
Mari_18-Q3-R65-66_MAXAC.049	M00222	Phosphate transport system	K02040,K02037,K02038,K02036
Kalu_18-Q3-R12-55_MAXAC.185_cln	M00222	Phosphate transport system	K02040,K02037,K02038,K02036
Kalu_18-Q3-R12-55_BAT3C.355	M00222	Phosphate transport system	K02040,K02037,K02038,K02036
Skiv_18-Q3-R9-52_MAXAC.067	M00222	Phosphate transport system	K02040,K02037,K02038,K02036
Ribe_18-Q3-R11-54_MAXAC.077	M00222	Phosphate transport system	K02040,K02037,K02038,K02036
Hjor_18-Q3-R7-51_BAT3C.167	M00222	Phosphate transport system	K02040,K02037,K02038,K02036
OdNE_18-Q3-R46-58_BATAC.193	M00222	Phosphate transport system	K02040,K02037,K02038,K02036
Hirt_18-Q3-R61-65_MAXAC.091	M00222	Phosphate transport system	K02040,K02037,K02038,K02036
Kalu_18-Q3-R12-55_BAT3C.226	M00222	Phosphate transport system	K02040,K02037,K02038,K02036
Viby_18-Q3-R106-67_BAT3C.260	M00222	Phosphate transport system	K02040,K02037,K02038,K02036
Fred_18-Q3-R57-64_BATAC.318	M00222	Phosphate transport system	K02040,K02037,K02038,K02036
Vibo_18-Q3-R45-57_BAT3C.161	M00222	Phosphate transport system	K02040,K02037,K02038,K02036
EsbW_18-Q3-R4-48_BAT3C.194	M00222	Phosphate transport system	K02040,K02037,K02038,K02036
AalE_18-Q3-R2-46_BATAC.155	M00222	Phosphate transport system	K02040,K02037,K02038,K02036
Kalu_18-Q3-R12-55_MAXAC.198_cln	M00222	Phosphate transport system	K02040,K02037,K02038,K02036
Hjor_18-Q3-R7-51_BATAC.136	M00222	Phosphate transport system	K02040,K02037,K02038,K02036
Lyne_18-Q3-R50-59_MAXAC.015	M00222	Phosphate transport system	K02040,K02037,K02038,K02036
Fred_18-Q3-R57-64_MAXAC.250	M00222	Phosphate transport system	K02040,K02037,K02038,K02036
Rand_18-Q3-R56-63_MAXAC.181	M00222	Phosphate transport system	K02040,K02037,K02038,K02036
Aved_18-Q3-R54-62_BATAC.345	M00222	Phosphate transport system	K02040,K02037,K02038,K02036
Hjor_18-Q3-R7-51_BAT3C.239	M00222	Phosphate transport system	K02040,K02037,K02038,K02036
OdNE_18-Q3-R46-58_MAXAC.008	M00222	Phosphate transport system	K02040,K02037,K02038,K02036
AalW_18-Q3-R10-53_BAT3C.204	M00793	dTDP-L-rhamnose biosynthesis	K00973,K01710,K01790,K00067
Aved_18-Q3-R54-62_BATAC.851	M00793	dTDP-L-rhamnose biosynthesis	K00973,K01710,K01790,K00067
Mari_18-Q3-R65-66_BATAC.326	M00793	dTDP-L-rhamnose biosynthesis	K00973,K01710,K01790,K00067
Mari_18-Q3-R65-66_MAXAC.226	M00793	dTDP-L-rhamnose biosynthesis	K00973,K01710,K01790,K00067
EsbW_18-Q3-R4-48_BAT3C.4_cln	M00793	dTDP-L-rhamnose biosynthesis	K00973,K01710,K01790,K00067
Kalu_18-Q3-R12-55_BAT3C.261	M00793	dTDP-L-rhamnose biosynthesis	K00973,K01710,K01790,K00067
Kalu_18-Q3-R12-55_BAT3C.268	M00793	dTDP-L-rhamnose biosynthesis	K00973,K01710,K01790,K00067
Aved_18-Q3-R54-62_BATAC.601	M00793	dTDP-L-rhamnose biosynthesis	K00973,K01710,K01790,K00067
Mari_18-Q3-R65-66_MAXAC.049	M00793	dTDP-L-rhamnose biosynthesis	K00973,K01710,K01790,K00067
Kalu_18-Q3-R12-55_BAT3C.355	M00793	dTDP-L-rhamnose biosynthesis	K00973,K01710,K01790,K00067
Ribe_18-Q3-R11-54_MAXAC.077	M00793	dTDP-L-rhamnose biosynthesis	K00973,K01710,K01790,K00067
Hjor_18-Q3-R7-51_BAT3C.167	M00793	dTDP-L-rhamnose biosynthesis	K00973,K01710,K01790,K00067
OdNE_18-Q3-R46-58_BATAC.193	M00793	dTDP-L-rhamnose biosynthesis	K00973,K01710,K01790,K00067
Hirt_18-Q3-R61-65_MAXAC.091	M00793	dTDP-L-rhamnose biosynthesis	K00973,K01710,K01790,K00067
Kalu_18-Q3-R12-55_BAT3C.226	M00793	dTDP-L-rhamnose biosynthesis	K00973,K01710,K01790,K00067
Vibo_18-Q3-R45-57_MAXAC.065	M00793	dTDP-L-rhamnose biosynthesis	K00973,K01710,K01790,K00067
Fred_18-Q3-R57-64_BAT3C.705	M00793	dTDP-L-rhamnose biosynthesis	K00973,K01710,K01790,K00067
Fred_18-Q3-R57-64_BATAC.318	M00793	dTDP-L-rhamnose biosynthesis	K00973,K01710,K01790,K00067
EsbW_18-Q3-R4-48_BAT3C.194	M00793	dTDP-L-rhamnose biosynthesis	K00973,K01710,K01790,K00067
AalE_18-Q3-R2-46_BATAC.155	M00793	dTDP-L-rhamnose biosynthesis	K00973,K01710,K01790,K00067
EsbE_18-Q3-R3-47_BATAC.228	M00793	dTDP-L-rhamnose biosynthesis	K00973,K01710,K01790,K00067
Kalu_18-Q3-R12-55_MAXAC.198_cln	M00793	dTDP-L-rhamnose biosynthesis	K00973,K01710,K01790,K00067
Fred_18-Q3-R57-64_BAT3C.662	M00793	dTDP-L-rhamnose biosynthesis	K00973,K01710,K01790,K00067
Hjor_18-Q3-R7-51_BATAC.136	M00793	dTDP-L-rhamnose biosynthesis	K00973,K01710,K01790,K00067
Lyne_18-Q3-R50-59_MAXAC.015	M00793	dTDP-L-rhamnose biosynthesis	K00973,K01710,K01790,K00067
Fred_18-Q3-R57-64_MAXAC.250	M00793	dTDP-L-rhamnose biosynthesis	K00973,K01710,K01790,K00067
Rand_18-Q3-R56-63_MAXAC.181	M00793	dTDP-L-rhamnose biosynthesis	K00973,K01710,K01790,K00067
EsbW_18-Q3-R4-48_MAXAC.080	M00793	dTDP-L-rhamnose biosynthesis	K00973,K01710,K01790,K00067
Hjor_18-Q3-R7-51_BAT3C.239	M00793	dTDP-L-rhamnose biosynthesis	K00973,K01710,K01790,K00067
Kalu_18-Q3-R12-55_MAXAC.123	M00793	dTDP-L-rhamnose biosynthesis	K00973,K01710,K01790,K00067
Skiv_18-Q3-R9-52_BATAC.396	M00793	dTDP-L-rhamnose biosynthesis	K00973,K01710,K01790,K00067
Kalu_18-Q3-R12-55_BAT3C.261	M00308	Semi-phosphorylative Entner-Doudoroff pathway, gluconate => glycerate-3P	K05308,K00874,K01625,K00134,K00927
Fred_18-Q3-R57-64_BAT3C.662	M00308	Semi-phosphorylative Entner-Doudoroff pathway, gluconate => glycerate-3P	K05308,K00874,K01625,K00134,K00927
Skiv_18-Q3-R9-52_BATAC.396	M00308	Semi-phosphorylative Entner-Doudoroff pathway, gluconate => glycerate-3P	K05308,K00874,K01625,K00134,K00927
Kalu_18-Q3-R12-55_MAXAC.078_cln	M00452	CusS-CusR (copper tolerance) two-component regulatory system	K07644,K07665
Kalu_18-Q3-R12-55_BAT3C.261	M00452	CusS-CusR (copper tolerance) two-component regulatory system	K07644,K07665
Mari_18-Q3-R65-66_MAXAC.049	M00452	CusS-CusR (copper tolerance) two-component regulatory system	K07644,K07665
Viby_18-Q3-R106-67_BAT3C.260	M00452	CusS-CusR (copper tolerance) two-component regulatory system	K07644,K07665
Vibo_18-Q3-R45-57_BAT3C.161	M00452	CusS-CusR (copper tolerance) two-component regulatory system	K07644,K07665
Kalu_18-Q3-R12-55_MAXAC.198_cln	M00452	CusS-CusR (copper tolerance) two-component regulatory system	K07644,K07665
Hjor_18-Q3-R7-51_BATAC.136	M00452	CusS-CusR (copper tolerance) two-component regulatory system	K07644,K07665
Skiv_18-Q3-R9-52_BATAC.396	M00452	CusS-CusR (copper tolerance) two-component regulatory system	K07644,K07665
Aved_18-Q3-R54-62_BATAC.851	M00359	Aminoacyl-tRNA biosynthesis, eukaryotes	K01872,K01887,K01893,K01876,K01883,K01886,K01885,K01880,K01892,K01870,K01869,K04567,K01874,K01889,K01890,K01881,K01875,K01868,K01867,K01866,K01873
Kalu_18-Q3-R12-55_MAXAC.198_cln	M00359	Aminoacyl-tRNA biosynthesis, eukaryotes	K01872,K01887,K01893,K01876,K01883,K01886,K01885,K01880,K01892,K01870,K01869,K04567,K01874,K01889,K01890,K01881,K01875,K01868,K01867,K01866,K01873
AalW_18-Q3-R10-53_BAT3C.204	M00454	KdpD-KdpE (potassium transport) two-component regulatory system	K07646,K07667
Skiv_18-Q3-R9-52_MAXAC.113	M00454	KdpD-KdpE (potassium transport) two-component regulatory system	K07646,K07667
EsbE_18-Q3-R3-47_BAT3C.144	M00454	KdpD-KdpE (potassium transport) two-component regulatory system	K07646,K07667
Aved_18-Q3-R54-62_BATAC.851	M00454	KdpD-KdpE (potassium transport) two-component regulatory system	K07646,K07667
Mari_18-Q3-R65-66_BATAC.326	M00454	KdpD-KdpE (potassium transport) two-component regulatory system	K07646,K07667
OdNW_18-Q3-R42-56_MAXAC.155	M00454	KdpD-KdpE (potassium transport) two-component regulatory system	K07646,K07667
Mari_18-Q3-R65-66_MAXAC.226	M00454	KdpD-KdpE (potassium transport) two-component regulatory system	K07646,K07667
EsbW_18-Q3-R4-48_BAT3C.4_cln	M00454	KdpD-KdpE (potassium transport) two-component regulatory system	K07646,K07667
Kalu_18-Q3-R12-55_BAT3C.261	M00454	KdpD-KdpE (potassium transport) two-component regulatory system	K07646,K07667
Kalu_18-Q3-R12-55_BAT3C.268	M00454	KdpD-KdpE (potassium transport) two-component regulatory system	K07646,K07667
OdNW_18-Q3-R42-56_BATAC.478	M00454	KdpD-KdpE (potassium transport) two-component regulatory system	K07646,K07667
AalW_18-Q3-R10-53_MAXAC.144	M00454	KdpD-KdpE (potassium transport) two-component regulatory system	K07646,K07667
AalE_18-Q3-R2-46_MAXAC.019	M00454	KdpD-KdpE (potassium transport) two-component regulatory system	K07646,K07667
Aved_18-Q3-R54-62_BATAC.601	M00454	KdpD-KdpE (potassium transport) two-component regulatory system	K07646,K07667
Mari_18-Q3-R65-66_MAXAC.049	M00454	KdpD-KdpE (potassium transport) two-component regulatory system	K07646,K07667
Kalu_18-Q3-R12-55_MAXAC.185_cln	M00454	KdpD-KdpE (potassium transport) two-component regulatory system	K07646,K07667
Kalu_18-Q3-R12-55_BAT3C.355	M00454	KdpD-KdpE (potassium transport) two-component regulatory system	K07646,K07667
Skiv_18-Q3-R9-52_MAXAC.067	M00454	KdpD-KdpE (potassium transport) two-component regulatory system	K07646,K07667
Ribe_18-Q3-R11-54_MAXAC.077	M00454	KdpD-KdpE (potassium transport) two-component regulatory system	K07646,K07667
Hjor_18-Q3-R7-51_BAT3C.167	M00454	KdpD-KdpE (potassium transport) two-component regulatory system	K07646,K07667
OdNE_18-Q3-R46-58_BATAC.193	M00454	KdpD-KdpE (potassium transport) two-component regulatory system	K07646,K07667
Hirt_18-Q3-R61-65_MAXAC.091	M00454	KdpD-KdpE (potassium transport) two-component regulatory system	K07646,K07667
Vibo_18-Q3-R45-57_MAXAC.065	M00454	KdpD-KdpE (potassium transport) two-component regulatory system	K07646,K07667
Fred_18-Q3-R57-64_BAT3C.705	M00454	KdpD-KdpE (potassium transport) two-component regulatory system	K07646,K07667
Viby_18-Q3-R106-67_BAT3C.260	M00454	KdpD-KdpE (potassium transport) two-component regulatory system	K07646,K07667
Hade_18-Q3-R52-61_BATAC.287	M00454	KdpD-KdpE (potassium transport) two-component regulatory system	K07646,K07667
Hade_18-Q3-R52-61_MAXAC.360	M00454	KdpD-KdpE (potassium transport) two-component regulatory system	K07646,K07667
Kalu_18-Q3-R12-55_MAXAC.141_sub	M00454	KdpD-KdpE (potassium transport) two-component regulatory system	K07646,K07667
Fred_18-Q3-R57-64_BATAC.318	M00454	KdpD-KdpE (potassium transport) two-component regulatory system	K07646,K07667
Vibo_18-Q3-R45-57_BAT3C.161	M00454	KdpD-KdpE (potassium transport) two-component regulatory system	K07646,K07667
EsbW_18-Q3-R4-48_BAT3C.194	M00454	KdpD-KdpE (potassium transport) two-component regulatory system	K07646,K07667
AalE_18-Q3-R2-46_BATAC.155	M00454	KdpD-KdpE (potassium transport) two-component regulatory system	K07646,K07667
EsbE_18-Q3-R3-47_BATAC.228	M00454	KdpD-KdpE (potassium transport) two-component regulatory system	K07646,K07667
Kalu_18-Q3-R12-55_MAXAC.198_cln	M00454	KdpD-KdpE (potassium transport) two-component regulatory system	K07646,K07667
Fred_18-Q3-R57-64_BAT3C.662	M00454	KdpD-KdpE (potassium transport) two-component regulatory system	K07646,K07667
Hjor_18-Q3-R7-51_BATAC.136	M00454	KdpD-KdpE (potassium transport) two-component regulatory system	K07646,K07667
Lyne_18-Q3-R50-59_MAXAC.015	M00454	KdpD-KdpE (potassium transport) two-component regulatory system	K07646,K07667
Fred_18-Q3-R57-64_MAXAC.250	M00454	KdpD-KdpE (potassium transport) two-component regulatory system	K07646,K07667
Rand_18-Q3-R56-63_MAXAC.181	M00454	KdpD-KdpE (potassium transport) two-component regulatory system	K07646,K07667
Aved_18-Q3-R54-62_BATAC.345	M00454	KdpD-KdpE (potassium transport) two-component regulatory system	K07646,K07667
EsbW_18-Q3-R4-48_MAXAC.080	M00454	KdpD-KdpE (potassium transport) two-component regulatory system	K07646,K07667
EsbW_18-Q3-R4-48_BATAC.318	M00454	KdpD-KdpE (potassium transport) two-component regulatory system	K07646,K07667
Hade_18-Q3-R52-61_BATAC.229	M00454	KdpD-KdpE (potassium transport) two-component regulatory system	K07646,K07667
Hjor_18-Q3-R7-51_BAT3C.239	M00454	KdpD-KdpE (potassium transport) two-component regulatory system	K07646,K07667
Kalu_18-Q3-R12-55_MAXAC.123	M00454	KdpD-KdpE (potassium transport) two-component regulatory system	K07646,K07667
OdNE_18-Q3-R46-58_MAXAC.008	M00454	KdpD-KdpE (potassium transport) two-component regulatory system	K07646,K07667
EsbE_18-Q3-R3-47_MAXAC.007	M00454	KdpD-KdpE (potassium transport) two-component regulatory system	K07646,K07667
Skiv_18-Q3-R9-52_BATAC.396	M00454	KdpD-KdpE (potassium transport) two-component regulatory system	K07646,K07667
EsbW_18-Q3-R4-48_BAT3C.4_cln	M00762	Copper-processing system	K19341,K19340
AalE_18-Q3-R2-46_MAXAC.019	M00762	Copper-processing system	K19341,K19340
Hirt_18-Q3-R61-65_MAXAC.091	M00762	Copper-processing system	K19341,K19340
Lyne_18-Q3-R50-59_MAXAC.015	M00762	Copper-processing system	K19341,K19340
Skiv_18-Q3-R9-52_MAXAC.113	M00250	Lipopolysaccharide transport system	K09690,K09691
Aved_18-Q3-R54-62_BATAC.851	M00250	Lipopolysaccharide transport system	K09690,K09691
Mari_18-Q3-R65-66_BATAC.326	M00250	Lipopolysaccharide transport system	K09690,K09691
Mari_18-Q3-R65-66_MAXAC.226	M00250	Lipopolysaccharide transport system	K09690,K09691
EsbW_18-Q3-R4-48_BAT3C.4_cln	M00250	Lipopolysaccharide transport system	K09690,K09691
Kalu_18-Q3-R12-55_BAT3C.261	M00250	Lipopolysaccharide transport system	K09690,K09691
AalE_18-Q3-R2-46_MAXAC.019	M00250	Lipopolysaccharide transport system	K09690,K09691
Aved_18-Q3-R54-62_BATAC.601	M00250	Lipopolysaccharide transport system	K09690,K09691
Kalu_18-Q3-R12-55_MAXAC.185_cln	M00250	Lipopolysaccharide transport system	K09690,K09691
Ribe_18-Q3-R11-54_MAXAC.077	M00250	Lipopolysaccharide transport system	K09690,K09691
Hjor_18-Q3-R7-51_BAT3C.167	M00250	Lipopolysaccharide transport system	K09690,K09691
OdNE_18-Q3-R46-58_BATAC.193	M00250	Lipopolysaccharide transport system	K09690,K09691
Hirt_18-Q3-R61-65_MAXAC.091	M00250	Lipopolysaccharide transport system	K09690,K09691
Vibo_18-Q3-R45-57_MAXAC.065	M00250	Lipopolysaccharide transport system	K09690,K09691
Fred_18-Q3-R57-64_BAT3C.705	M00250	Lipopolysaccharide transport system	K09690,K09691
Hade_18-Q3-R52-61_BATAC.287	M00250	Lipopolysaccharide transport system	K09690,K09691
Hade_18-Q3-R52-61_MAXAC.360	M00250	Lipopolysaccharide transport system	K09690,K09691
EsbW_18-Q3-R4-48_BAT3C.194	M00250	Lipopolysaccharide transport system	K09690,K09691
EsbE_18-Q3-R3-47_BATAC.228	M00250	Lipopolysaccharide transport system	K09690,K09691
Kalu_18-Q3-R12-55_MAXAC.198_cln	M00250	Lipopolysaccharide transport system	K09690,K09691
Fred_18-Q3-R57-64_BAT3C.662	M00250	Lipopolysaccharide transport system	K09690,K09691
Lyne_18-Q3-R50-59_MAXAC.015	M00250	Lipopolysaccharide transport system	K09690,K09691
Rand_18-Q3-R56-63_MAXAC.181	M00250	Lipopolysaccharide transport system	K09690,K09691
EsbW_18-Q3-R4-48_MAXAC.080	M00250	Lipopolysaccharide transport system	K09690,K09691
Hjor_18-Q3-R7-51_BAT3C.239	M00250	Lipopolysaccharide transport system	K09690,K09691
Kalu_18-Q3-R12-55_MAXAC.123	M00250	Lipopolysaccharide transport system	K09690,K09691
Skiv_18-Q3-R9-52_BATAC.396	M00250	Lipopolysaccharide transport system	K09690,K09691
OdNW_18-Q3-R42-56_BATAC.478	M00530	Dissimilatory nitrate reduction, nitrate => ammonia	K02567,K02568,K03385,K15876
AalE_18-Q3-R2-46_MAXAC.019	M00530	Dissimilatory nitrate reduction, nitrate => ammonia	K00370,K00371,K00374,K03385,K15876
Hjor_18-Q3-R7-51_BAT3C.167	M00530	Dissimilatory nitrate reduction, nitrate => ammonia	K00370,K00371,K00374,K03385,K15876
OdNE_18-Q3-R46-58_BATAC.193	M00530	Dissimilatory nitrate reduction, nitrate => ammonia	K00370,K00371,K00374,K03385,K15876
Hirt_18-Q3-R61-65_MAXAC.091	M00530	Dissimilatory nitrate reduction, nitrate => ammonia	K02567,K02568,K03385,K15876
Kalu_18-Q3-R12-55_MAXAC.141_sub	M00530	Dissimilatory nitrate reduction, nitrate => ammonia	K00370,K00371,K00374,K03385,K15876
Kalu_18-Q3-R12-55_MAXAC.198_cln	M00530	Dissimilatory nitrate reduction, nitrate => ammonia	K00370,K00371,K00374,K03385,K15876
Fred_18-Q3-R57-64_BAT3C.662	M00530	Dissimilatory nitrate reduction, nitrate => ammonia	K00370,K00371,K00374,K00362,K00363
Hjor_18-Q3-R7-51_BATAC.136	M00530	Dissimilatory nitrate reduction, nitrate => ammonia	K00370,K00371,K00374,K03385,K15876
Lyne_18-Q3-R50-59_MAXAC.015	M00530	Dissimilatory nitrate reduction, nitrate => ammonia	K00370,K00371,K00374,K03385,K15876
OdNE_18-Q3-R46-58_MAXAC.008	M00530	Dissimilatory nitrate reduction, nitrate => ammonia	K00370,K00371,K00374,K02567,K02568,K03385,K15876
Skiv_18-Q3-R9-52_BATAC.396	M00530	Dissimilatory nitrate reduction, nitrate => ammonia	K02567,K02568,K03385,K15876
Kalu_18-Q3-R12-55_BAT3C.261	M00176	Assimilatory sulfate reduction, sulfate => H2S	K00956,K00957,K00860,K00390,K00392
Skiv_18-Q3-R9-52_BATAC.396	M00176	Assimilatory sulfate reduction, sulfate => H2S	K00955,K00390,K00392
Kalu_18-Q3-R12-55_BAT3C.261	M00188	NitT/TauT family transport system	K02051,K02050,K02049
OdNW_18-Q3-R42-56_BATAC.478	M00188	NitT/TauT family transport system	K02051,K02050,K02049
Mari_18-Q3-R65-66_MAXAC.049	M00188	NitT/TauT family transport system	K02051,K02050,K02049
Skiv_18-Q3-R9-52_MAXAC.067	M00188	NitT/TauT family transport system	K02051,K02050,K02049
Ribe_18-Q3-R11-54_MAXAC.077	M00188	NitT/TauT family transport system	K02051,K02050,K02049
Hjor_18-Q3-R7-51_BAT3C.167	M00188	NitT/TauT family transport system	K02051,K02050,K02049
OdNE_18-Q3-R46-58_BATAC.193	M00188	NitT/TauT family transport system	K02051,K02050,K02049
Hjor_18-Q3-R7-51_BAT3C.239	M00188	NitT/TauT family transport system	K02051,K02050,K02049
Kalu_18-Q3-R12-55_MAXAC.123	M00188	NitT/TauT family transport system	K02051,K02050,K02049
OdNE_18-Q3-R46-58_MAXAC.008	M00188	NitT/TauT family transport system	K02051,K02050,K02049
EsbE_18-Q3-R3-47_MAXAC.007	M00188	NitT/TauT family transport system	K02051,K02050,K02049
Skiv_18-Q3-R9-52_BATAC.396	M00188	NitT/TauT family transport system	K02051,K02050,K02049
AalW_18-Q3-R10-53_BAT3C.204	M00498	NtrY-NtrX (nitrogen regulation) two-component regulatory system	K13598,K13599
Aved_18-Q3-R54-62_BATAC.851	M00498	NtrY-NtrX (nitrogen regulation) two-component regulatory system	K13598,K13599
Kalu_18-Q3-R12-55_MAXAC.078_cln	M00498	NtrY-NtrX (nitrogen regulation) two-component regulatory system	K13598,K13599
Mari_18-Q3-R65-66_BATAC.326	M00498	NtrY-NtrX (nitrogen regulation) two-component regulatory system	K13598,K13599
OdNW_18-Q3-R42-56_MAXAC.155	M00498	NtrY-NtrX (nitrogen regulation) two-component regulatory system	K13598,K13599
Mari_18-Q3-R65-66_MAXAC.226	M00498	NtrY-NtrX (nitrogen regulation) two-component regulatory system	K13598,K13599
EsbW_18-Q3-R4-48_BAT3C.4_cln	M00498	NtrY-NtrX (nitrogen regulation) two-component regulatory system	K13598,K13599
Kalu_18-Q3-R12-55_BAT3C.261	M00498	NtrY-NtrX (nitrogen regulation) two-component regulatory system	K13598,K13599
Kalu_18-Q3-R12-55_BAT3C.268	M00498	NtrY-NtrX (nitrogen regulation) two-component regulatory system	K13598,K13599
OdNW_18-Q3-R42-56_BATAC.478	M00498	NtrY-NtrX (nitrogen regulation) two-component regulatory system	K13598,K13599
AalW_18-Q3-R10-53_MAXAC.144	M00498	NtrY-NtrX (nitrogen regulation) two-component regulatory system	K13598,K13599
Aved_18-Q3-R54-62_BATAC.601	M00498	NtrY-NtrX (nitrogen regulation) two-component regulatory system	K13598,K13599
Mari_18-Q3-R65-66_MAXAC.049	M00498	NtrY-NtrX (nitrogen regulation) two-component regulatory system	K13598,K13599
Kalu_18-Q3-R12-55_MAXAC.185_cln	M00498	NtrY-NtrX (nitrogen regulation) two-component regulatory system	K13598,K13599
Kalu_18-Q3-R12-55_BAT3C.355	M00498	NtrY-NtrX (nitrogen regulation) two-component regulatory system	K13598,K13599
Skiv_18-Q3-R9-52_MAXAC.067	M00498	NtrY-NtrX (nitrogen regulation) two-component regulatory system	K13598,K13599
Ribe_18-Q3-R11-54_MAXAC.077	M00498	NtrY-NtrX (nitrogen regulation) two-component regulatory system	K13598,K13599
Hjor_18-Q3-R7-51_BAT3C.167	M00498	NtrY-NtrX (nitrogen regulation) two-component regulatory system	K13598,K13599
OdNE_18-Q3-R46-58_BATAC.193	M00498	NtrY-NtrX (nitrogen regulation) two-component regulatory system	K13598,K13599
Hirt_18-Q3-R61-65_MAXAC.091	M00498	NtrY-NtrX (nitrogen regulation) two-component regulatory system	K13598,K13599
Kalu_18-Q3-R12-55_BAT3C.226	M00498	NtrY-NtrX (nitrogen regulation) two-component regulatory system	K13598,K13599
Vibo_18-Q3-R45-57_MAXAC.065	M00498	NtrY-NtrX (nitrogen regulation) two-component regulatory system	K13598,K13599
Fred_18-Q3-R57-64_BAT3C.705	M00498	NtrY-NtrX (nitrogen regulation) two-component regulatory system	K13598,K13599
Viby_18-Q3-R106-67_BAT3C.260	M00498	NtrY-NtrX (nitrogen regulation) two-component regulatory system	K13598,K13599
Fred_18-Q3-R57-64_BATAC.318	M00498	NtrY-NtrX (nitrogen regulation) two-component regulatory system	K13598,K13599
Vibo_18-Q3-R45-57_BAT3C.161	M00498	NtrY-NtrX (nitrogen regulation) two-component regulatory system	K13598,K13599
EsbW_18-Q3-R4-48_BAT3C.194	M00498	NtrY-NtrX (nitrogen regulation) two-component regulatory system	K13598,K13599
AalE_18-Q3-R2-46_BATAC.155	M00498	NtrY-NtrX (nitrogen regulation) two-component regulatory system	K13598,K13599
EsbE_18-Q3-R3-47_BATAC.228	M00498	NtrY-NtrX (nitrogen regulation) two-component regulatory system	K13598,K13599
Kalu_18-Q3-R12-55_MAXAC.198_cln	M00498	NtrY-NtrX (nitrogen regulation) two-component regulatory system	K13598,K13599
Fred_18-Q3-R57-64_BAT3C.662	M00498	NtrY-NtrX (nitrogen regulation) two-component regulatory system	K13598,K13599
Hjor_18-Q3-R7-51_BATAC.136	M00498	NtrY-NtrX (nitrogen regulation) two-component regulatory system	K13598,K13599
Lyne_18-Q3-R50-59_MAXAC.015	M00498	NtrY-NtrX (nitrogen regulation) two-component regulatory system	K13598,K13599
Fred_18-Q3-R57-64_MAXAC.250	M00498	NtrY-NtrX (nitrogen regulation) two-component regulatory system	K13598,K13599
Rand_18-Q3-R56-63_MAXAC.181	M00498	NtrY-NtrX (nitrogen regulation) two-component regulatory system	K13598,K13599
Aved_18-Q3-R54-62_BATAC.345	M00498	NtrY-NtrX (nitrogen regulation) two-component regulatory system	K13598,K13599
Hjor_18-Q3-R7-51_BAT3C.239	M00498	NtrY-NtrX (nitrogen regulation) two-component regulatory system	K13598,K13599
Kalu_18-Q3-R12-55_MAXAC.123	M00498	NtrY-NtrX (nitrogen regulation) two-component regulatory system	K13598,K13599
OdNE_18-Q3-R46-58_MAXAC.008	M00498	NtrY-NtrX (nitrogen regulation) two-component regulatory system	K13598,K13599
Skiv_18-Q3-R9-52_BATAC.396	M00498	NtrY-NtrX (nitrogen regulation) two-component regulatory system	K13598,K13599
Kalu_18-Q3-R12-55_BAT3C.261	M00499	HydH-HydG (metal tolerance) two-component regulatory system	K07709,K07713
Ribe_18-Q3-R11-54_MAXAC.077	M00497	GlnL-GlnG (nitrogen regulation) two-component regulatory system	K07708,K07712
OdNE_18-Q3-R46-58_BATAC.193	M00497	GlnL-GlnG (nitrogen regulation) two-component regulatory system	K07708,K07712
Mari_18-Q3-R65-66_MAXAC.049	M00493	AlgZ-AlgR (alginate production) two-component regulatory system	K08082,K08083
Vibo_18-Q3-R45-57_BAT3C.161	M00493	AlgZ-AlgR (alginate production) two-component regulatory system	K08082,K08083
Hjor_18-Q3-R7-51_BATAC.136	M00493	AlgZ-AlgR (alginate production) two-component regulatory system	K08082,K08083
EsbE_18-Q3-R3-47_MAXAC.007	M00493	AlgZ-AlgR (alginate production) two-component regulatory system	K08082,K08083
OdNW_18-Q3-R42-56_BATAC.478	M00490	MalK-MalR (malate transport) two-component regulatory system	K11614,K11615
Skiv_18-Q3-R9-52_MAXAC.067	M00490	MalK-MalR (malate transport) two-component regulatory system	K11614,K11615
OdNE_18-Q3-R46-58_MAXAC.008	M00490	MalK-MalR (malate transport) two-component regulatory system	K11614,K11615
EsbE_18-Q3-R3-47_MAXAC.007	M00490	MalK-MalR (malate transport) two-component regulatory system	K11614,K11615
EsbW_18-Q3-R4-48_BAT3C.4_cln	M00491	arabinogalactan oligomer/maltooligosaccharide transport system	K15770,K15771,K15772,K10112
AalE_18-Q3-R2-46_MAXAC.019	M00491	arabinogalactan oligomer/maltooligosaccharide transport system	K15770,K15771,K15772,K10112
OdNE_18-Q3-R46-58_BATAC.193	M00491	arabinogalactan oligomer/maltooligosaccharide transport system	K15770,K15771,K15772,K10112
Lyne_18-Q3-R50-59_MAXAC.015	M00491	arabinogalactan oligomer/maltooligosaccharide transport system	K15770,K15771,K15772,K10112
Aved_18-Q3-R54-62_BATAC.851	M00252	Lipooligosaccharide transport system	K09694,K09695
Hade_18-Q3-R52-61_BATAC.287	M00252	Lipooligosaccharide transport system	K09694,K09695
EsbW_18-Q3-R4-48_BAT3C.194	M00252	Lipooligosaccharide transport system	K09694,K09695
Kalu_18-Q3-R12-55_MAXAC.198_cln	M00252	Lipooligosaccharide transport system	K09694,K09695
Rand_18-Q3-R56-63_MAXAC.181	M00252	Lipooligosaccharide transport system	K09694,K09695
Kalu_18-Q3-R12-55_MAXAC.123	M00252	Lipooligosaccharide transport system	K09694,K09695
AalW_18-Q3-R10-53_BAT3C.204	M00253	Sodium transport system	K09696,K09697
Skiv_18-Q3-R9-52_BATAC.396	M00253	Sodium transport system	K09696,K09697
AalW_18-Q3-R10-53_BAT3C.204	M00254	ABC-2 type transport system	K01992,K01990
EsbE_18-Q3-R3-47_BAT3C.144	M00254	ABC-2 type transport system	K01992,K01990
Aved_18-Q3-R54-62_BATAC.851	M00254	ABC-2 type transport system	K01992,K01990
Kalu_18-Q3-R12-55_MAXAC.078_cln	M00254	ABC-2 type transport system	K01992,K01990
Mari_18-Q3-R65-66_BATAC.326	M00254	ABC-2 type transport system	K01992,K01990
OdNW_18-Q3-R42-56_MAXAC.155	M00254	ABC-2 type transport system	K01992,K01990
Mari_18-Q3-R65-66_MAXAC.226	M00254	ABC-2 type transport system	K01992,K01990
EsbW_18-Q3-R4-48_BAT3C.4_cln	M00254	ABC-2 type transport system	K01992,K01990
Kalu_18-Q3-R12-55_BAT3C.261	M00254	ABC-2 type transport system	K01992,K01990
Kalu_18-Q3-R12-55_BAT3C.268	M00254	ABC-2 type transport system	K01992,K01990
OdNW_18-Q3-R42-56_BATAC.478	M00254	ABC-2 type transport system	K01992,K01990
AalW_18-Q3-R10-53_MAXAC.144	M00254	ABC-2 type transport system	K01992,K01990
AalE_18-Q3-R2-46_MAXAC.019	M00254	ABC-2 type transport system	K01992,K01990
Aved_18-Q3-R54-62_BATAC.601	M00254	ABC-2 type transport system	K01992,K01990
Mari_18-Q3-R65-66_MAXAC.049	M00254	ABC-2 type transport system	K01992,K01990
Kalu_18-Q3-R12-55_MAXAC.185_cln	M00254	ABC-2 type transport system	K01992,K01990
Kalu_18-Q3-R12-55_BAT3C.355	M00254	ABC-2 type transport system	K01992,K01990
Skiv_18-Q3-R9-52_MAXAC.067	M00254	ABC-2 type transport system	K01992,K01990
Ribe_18-Q3-R11-54_MAXAC.077	M00254	ABC-2 type transport system	K01992,K01990
Hjor_18-Q3-R7-51_BAT3C.167	M00254	ABC-2 type transport system	K01992,K01990
OdNE_18-Q3-R46-58_BATAC.193	M00254	ABC-2 type transport system	K01992,K01990
Hirt_18-Q3-R61-65_MAXAC.091	M00254	ABC-2 type transport system	K01992,K01990
Kalu_18-Q3-R12-55_BAT3C.226	M00254	ABC-2 type transport system	K01992,K01990
Vibo_18-Q3-R45-57_MAXAC.065	M00254	ABC-2 type transport system	K01992,K01990
Fred_18-Q3-R57-64_BAT3C.705	M00254	ABC-2 type transport system	K01992,K01990
Viby_18-Q3-R106-67_BAT3C.260	M00254	ABC-2 type transport system	K01992,K01990
Hade_18-Q3-R52-61_BATAC.287	M00254	ABC-2 type transport system	K01992,K01990
Hade_18-Q3-R52-61_MAXAC.360	M00254	ABC-2 type transport system	K01992,K01990
Kalu_18-Q3-R12-55_MAXAC.141_sub	M00254	ABC-2 type transport system	K01992,K01990
Fred_18-Q3-R57-64_BATAC.318	M00254	ABC-2 type transport system	K01992,K01990
Vibo_18-Q3-R45-57_BAT3C.161	M00254	ABC-2 type transport system	K01992,K01990
EsbW_18-Q3-R4-48_BAT3C.194	M00254	ABC-2 type transport system	K01992,K01990
AalE_18-Q3-R2-46_BATAC.155	M00254	ABC-2 type transport system	K01992,K01990
EsbE_18-Q3-R3-47_BATAC.228	M00254	ABC-2 type transport system	K01992,K01990
Kalu_18-Q3-R12-55_MAXAC.198_cln	M00254	ABC-2 type transport system	K01992,K01990
Fred_18-Q3-R57-64_BAT3C.662	M00254	ABC-2 type transport system	K01992,K01990
Hjor_18-Q3-R7-51_BATAC.136	M00254	ABC-2 type transport system	K01992,K01990
Lyne_18-Q3-R50-59_MAXAC.015	M00254	ABC-2 type transport system	K01992,K01990
Fred_18-Q3-R57-64_MAXAC.250	M00254	ABC-2 type transport system	K01992,K01990
Rand_18-Q3-R56-63_MAXAC.181	M00254	ABC-2 type transport system	K01992,K01990
Aved_18-Q3-R54-62_BATAC.345	M00254	ABC-2 type transport system	K01992,K01990
EsbW_18-Q3-R4-48_MAXAC.080	M00254	ABC-2 type transport system	K01992,K01990
EsbW_18-Q3-R4-48_BATAC.318	M00254	ABC-2 type transport system	K01992,K01990
Hade_18-Q3-R52-61_BATAC.229	M00254	ABC-2 type transport system	K01992,K01990
Hjor_18-Q3-R7-51_BAT3C.239	M00254	ABC-2 type transport system	K01992,K01990
Kalu_18-Q3-R12-55_MAXAC.123	M00254	ABC-2 type transport system	K01992,K01990
OdNE_18-Q3-R46-58_MAXAC.008	M00254	ABC-2 type transport system	K01992,K01990
EsbE_18-Q3-R3-47_MAXAC.007	M00254	ABC-2 type transport system	K01992,K01990
Skiv_18-Q3-R9-52_BATAC.396	M00254	ABC-2 type transport system	K01992,K01990
AalW_18-Q3-R10-53_BAT3C.204	M00255	Lipoprotein-releasing system	K09808,K09810
Aved_18-Q3-R54-62_BATAC.851	M00255	Lipoprotein-releasing system	K09808,K09810
EsbW_18-Q3-R4-48_BAT3C.4_cln	M00255	Lipoprotein-releasing system	K09808,K09810
Kalu_18-Q3-R12-55_BAT3C.261	M00255	Lipoprotein-releasing system	K09808,K09810
Kalu_18-Q3-R12-55_BAT3C.268	M00255	Lipoprotein-releasing system	K09808,K09810
AalW_18-Q3-R10-53_MAXAC.144	M00255	Lipoprotein-releasing system	K09808,K09810
AalE_18-Q3-R2-46_MAXAC.019	M00255	Lipoprotein-releasing system	K09808,K09810
Aved_18-Q3-R54-62_BATAC.601	M00255	Lipoprotein-releasing system	K09808,K09810
Mari_18-Q3-R65-66_MAXAC.049	M00255	Lipoprotein-releasing system	K09808,K09810
Skiv_18-Q3-R9-52_MAXAC.067	M00255	Lipoprotein-releasing system	K09808,K09810
Ribe_18-Q3-R11-54_MAXAC.077	M00255	Lipoprotein-releasing system	K09808,K09810
Hjor_18-Q3-R7-51_BAT3C.167	M00255	Lipoprotein-releasing system	K09808,K09810
OdNE_18-Q3-R46-58_BATAC.193	M00255	Lipoprotein-releasing system	K09808,K09810
Hirt_18-Q3-R61-65_MAXAC.091	M00255	Lipoprotein-releasing system	K09808,K09810
Fred_18-Q3-R57-64_BAT3C.705	M00255	Lipoprotein-releasing system	K09808,K09810
Viby_18-Q3-R106-67_BAT3C.260	M00255	Lipoprotein-releasing system	K09808,K09810
Hade_18-Q3-R52-61_BATAC.287	M00255	Lipoprotein-releasing system	K09808,K09810
EsbW_18-Q3-R4-48_BAT3C.194	M00255	Lipoprotein-releasing system	K09808,K09810
Kalu_18-Q3-R12-55_MAXAC.198_cln	M00255	Lipoprotein-releasing system	K09808,K09810
Fred_18-Q3-R57-64_BAT3C.662	M00255	Lipoprotein-releasing system	K09808,K09810
Lyne_18-Q3-R50-59_MAXAC.015	M00255	Lipoprotein-releasing system	K09808,K09810
Rand_18-Q3-R56-63_MAXAC.181	M00255	Lipoprotein-releasing system	K09808,K09810
Hjor_18-Q3-R7-51_BAT3C.239	M00255	Lipoprotein-releasing system	K09808,K09810
Kalu_18-Q3-R12-55_MAXAC.123	M00255	Lipoprotein-releasing system	K09808,K09810
Skiv_18-Q3-R9-52_BATAC.396	M00255	Lipoprotein-releasing system	K09808,K09810
EsbW_18-Q3-R4-48_BAT3C.4_cln	M00256	Cell division transport system	K09811,K09812
OdNW_18-Q3-R42-56_BATAC.478	M00256	Cell division transport system	K09811,K09812
AalE_18-Q3-R2-46_MAXAC.019	M00256	Cell division transport system	K09811,K09812
Mari_18-Q3-R65-66_MAXAC.049	M00256	Cell division transport system	K09811,K09812
Ribe_18-Q3-R11-54_MAXAC.077	M00256	Cell division transport system	K09811,K09812
Hjor_18-Q3-R7-51_BAT3C.167	M00256	Cell division transport system	K09811,K09812
OdNE_18-Q3-R46-58_BATAC.193	M00256	Cell division transport system	K09811,K09812
Viby_18-Q3-R106-67_BAT3C.260	M00256	Cell division transport system	K09811,K09812
Vibo_18-Q3-R45-57_BAT3C.161	M00256	Cell division transport system	K09811,K09812
Hjor_18-Q3-R7-51_BATAC.136	M00256	Cell division transport system	K09811,K09812
Lyne_18-Q3-R50-59_MAXAC.015	M00256	Cell division transport system	K09811,K09812
Hjor_18-Q3-R7-51_BAT3C.239	M00256	Cell division transport system	K09811,K09812
OdNE_18-Q3-R46-58_MAXAC.008	M00256	Cell division transport system	K09811,K09812
AalW_18-Q3-R10-53_BAT3C.204	M00258	Putative ABC transport system	K02004,K02003
Skiv_18-Q3-R9-52_MAXAC.113	M00258	Putative ABC transport system	K02004,K02003
EsbE_18-Q3-R3-47_BAT3C.144	M00258	Putative ABC transport system	K02004,K02003
Aved_18-Q3-R54-62_BATAC.851	M00258	Putative ABC transport system	K02004,K02003
Kalu_18-Q3-R12-55_MAXAC.078_cln	M00258	Putative ABC transport system	K02004,K02003
Mari_18-Q3-R65-66_BATAC.326	M00258	Putative ABC transport system	K02004,K02003
OdNW_18-Q3-R42-56_MAXAC.155	M00258	Putative ABC transport system	K02004,K02003
Mari_18-Q3-R65-66_MAXAC.226	M00258	Putative ABC transport system	K02004,K02003
EsbW_18-Q3-R4-48_BAT3C.4_cln	M00258	Putative ABC transport system	K02004,K02003
Kalu_18-Q3-R12-55_BAT3C.261	M00258	Putative ABC transport system	K02004,K02003
Kalu_18-Q3-R12-55_BAT3C.268	M00258	Putative ABC transport system	K02004,K02003
OdNW_18-Q3-R42-56_BATAC.478	M00258	Putative ABC transport system	K02004,K02003
AalW_18-Q3-R10-53_MAXAC.144	M00258	Putative ABC transport system	K02004,K02003
AalE_18-Q3-R2-46_MAXAC.019	M00258	Putative ABC transport system	K02004,K02003
Aved_18-Q3-R54-62_BATAC.601	M00258	Putative ABC transport system	K02004,K02003
Mari_18-Q3-R65-66_MAXAC.049	M00258	Putative ABC transport system	K02004,K02003
Kalu_18-Q3-R12-55_MAXAC.185_cln	M00258	Putative ABC transport system	K02004,K02003
Kalu_18-Q3-R12-55_BAT3C.355	M00258	Putative ABC transport system	K02004,K02003
Skiv_18-Q3-R9-52_MAXAC.067	M00258	Putative ABC transport system	K02004,K02003
Ribe_18-Q3-R11-54_MAXAC.077	M00258	Putative ABC transport system	K02004,K02003
Hjor_18-Q3-R7-51_BAT3C.167	M00258	Putative ABC transport system	K02004,K02003
OdNE_18-Q3-R46-58_BATAC.193	M00258	Putative ABC transport system	K02004,K02003
Hirt_18-Q3-R61-65_MAXAC.091	M00258	Putative ABC transport system	K02004,K02003
Kalu_18-Q3-R12-55_BAT3C.226	M00258	Putative ABC transport system	K02004,K02003
Vibo_18-Q3-R45-57_MAXAC.065	M00258	Putative ABC transport system	K02004,K02003
Fred_18-Q3-R57-64_BAT3C.705	M00258	Putative ABC transport system	K02004,K02003
Viby_18-Q3-R106-67_BAT3C.260	M00258	Putative ABC transport system	K02004,K02003
Hade_18-Q3-R52-61_BATAC.287	M00258	Putative ABC transport system	K02004,K02003
Hade_18-Q3-R52-61_MAXAC.360	M00258	Putative ABC transport system	K02004,K02003
Kalu_18-Q3-R12-55_MAXAC.141_sub	M00258	Putative ABC transport system	K02004,K02003
Fred_18-Q3-R57-64_BATAC.318	M00258	Putative ABC transport system	K02004,K02003
Vibo_18-Q3-R45-57_BAT3C.161	M00258	Putative ABC transport system	K02004,K02003
EsbW_18-Q3-R4-48_BAT3C.194	M00258	Putative ABC transport system	K02004,K02003
AalE_18-Q3-R2-46_BATAC.155	M00258	Putative ABC transport system	K02004,K02003
EsbE_18-Q3-R3-47_BATAC.228	M00258	Putative ABC transport system	K02004,K02003
Kalu_18-Q3-R12-55_MAXAC.198_cln	M00258	Putative ABC transport system	K02004,K02003
Fred_18-Q3-R57-64_BAT3C.662	M00258	Putative ABC transport system	K02004,K02003
Hjor_18-Q3-R7-51_BATAC.136	M00258	Putative ABC transport system	K02004,K02003
Lyne_18-Q3-R50-59_MAXAC.015	M00258	Putative ABC transport system	K02004,K02003
Fred_18-Q3-R57-64_MAXAC.250	M00258	Putative ABC transport system	K02004,K02003
Rand_18-Q3-R56-63_MAXAC.181	M00258	Putative ABC transport system	K02004,K02003
Aved_18-Q3-R54-62_BATAC.345	M00258	Putative ABC transport system	K02004,K02003
EsbW_18-Q3-R4-48_MAXAC.080	M00258	Putative ABC transport system	K02004,K02003
EsbW_18-Q3-R4-48_BATAC.318	M00258	Putative ABC transport system	K02004,K02003
Hade_18-Q3-R52-61_BATAC.229	M00258	Putative ABC transport system	K02004,K02003
Hjor_18-Q3-R7-51_BAT3C.239	M00258	Putative ABC transport system	K02004,K02003
Kalu_18-Q3-R12-55_MAXAC.123	M00258	Putative ABC transport system	K02004,K02003
OdNE_18-Q3-R46-58_MAXAC.008	M00258	Putative ABC transport system	K02004,K02003
EsbE_18-Q3-R3-47_MAXAC.007	M00258	Putative ABC transport system	K02004,K02003
Skiv_18-Q3-R9-52_BATAC.396	M00258	Putative ABC transport system	K02004,K02003
EsbW_18-Q3-R4-48_BAT3C.4_cln	M00259	Heme transport system	K02195,K02194,K02193
Kalu_18-Q3-R12-55_BAT3C.261	M00259	Heme transport system	K02195,K02194,K02193
AalE_18-Q3-R2-46_MAXAC.019	M00259	Heme transport system	K02195,K02194,K02193
Hjor_18-Q3-R7-51_BAT3C.167	M00259	Heme transport system	K02195,K02194,K02193
OdNE_18-Q3-R46-58_BATAC.193	M00259	Heme transport system	K02195,K02194,K02193
Hirt_18-Q3-R61-65_MAXAC.091	M00259	Heme transport system	K02195,K02194,K02193
Fred_18-Q3-R57-64_BAT3C.662	M00259	Heme transport system	K02195,K02194,K02193
Lyne_18-Q3-R50-59_MAXAC.015	M00259	Heme transport system	K02195,K02194,K02193
Hjor_18-Q3-R7-51_BAT3C.239	M00259	Heme transport system	K02195,K02194,K02193
Skiv_18-Q3-R9-52_BATAC.396	M00259	Heme transport system	K02195,K02194,K02193
Aved_18-Q3-R54-62_BATAC.851	M00844	Arginine biosynthesis, ornithine => arginine	K00611,K01940,K01755
EsbW_18-Q3-R4-48_BAT3C.4_cln	M00844	Arginine biosynthesis, ornithine => arginine	K00611,K01940,K01755
Kalu_18-Q3-R12-55_BAT3C.261	M00844	Arginine biosynthesis, ornithine => arginine	K00611,K01940,K01755
OdNW_18-Q3-R42-56_BATAC.478	M00844	Arginine biosynthesis, ornithine => arginine	K00611,K01940,K01755
Skiv_18-Q3-R9-52_MAXAC.067	M00844	Arginine biosynthesis, ornithine => arginine	K00611,K01940,K01755
Ribe_18-Q3-R11-54_MAXAC.077	M00844	Arginine biosynthesis, ornithine => arginine	K00611,K01940,K01755
Hjor_18-Q3-R7-51_BAT3C.167	M00844	Arginine biosynthesis, ornithine => arginine	K00611,K01940,K01755
OdNE_18-Q3-R46-58_BATAC.193	M00844	Arginine biosynthesis, ornithine => arginine	K00611,K01940,K14681
Hirt_18-Q3-R61-65_MAXAC.091	M00844	Arginine biosynthesis, ornithine => arginine	K00611,K01940,K01755
Viby_18-Q3-R106-67_BAT3C.260	M00844	Arginine biosynthesis, ornithine => arginine	K00611,K01940,K01755
Hade_18-Q3-R52-61_BATAC.287	M00844	Arginine biosynthesis, ornithine => arginine	K00611,K01940,K01755
Vibo_18-Q3-R45-57_BAT3C.161	M00844	Arginine biosynthesis, ornithine => arginine	K00611,K01940,K01755
EsbW_18-Q3-R4-48_BAT3C.194	M00844	Arginine biosynthesis, ornithine => arginine	K00611,K01940,K01755
Kalu_18-Q3-R12-55_MAXAC.198_cln	M00844	Arginine biosynthesis, ornithine => arginine	K00611,K01940,K01755
Hjor_18-Q3-R7-51_BATAC.136	M00844	Arginine biosynthesis, ornithine => arginine	K00611,K01940,K01755
Lyne_18-Q3-R50-59_MAXAC.015	M00844	Arginine biosynthesis, ornithine => arginine	K00611,K01940,K01755
Rand_18-Q3-R56-63_MAXAC.181	M00844	Arginine biosynthesis, ornithine => arginine	K00611,K01940,K01755
Kalu_18-Q3-R12-55_MAXAC.123	M00844	Arginine biosynthesis, ornithine => arginine	K00611,K01940,K01755
Skiv_18-Q3-R9-52_BATAC.396	M00844	Arginine biosynthesis, ornithine => arginine	K00611,K01940,K01755
EsbE_18-Q3-R3-47_BAT3C.144	M00038	Tryptophan metabolism, tryptophan => kynurenine => 2-aminomuconate	K00453,K07130,K00486,K01556,K00452,K03392,K10217
Kalu_18-Q3-R12-55_MAXAC.078_cln	M00038	Tryptophan metabolism, tryptophan => kynurenine => 2-aminomuconate	K00453,K07130,K00486,K01556,K00452,K03392,K10217
OdNW_18-Q3-R42-56_MAXAC.155	M00038	Tryptophan metabolism, tryptophan => kynurenine => 2-aminomuconate	K00453,K07130,K00486,K01556,K00452,K03392,K10217
Kalu_18-Q3-R12-55_BAT3C.268	M00038	Tryptophan metabolism, tryptophan => kynurenine => 2-aminomuconate	K00453,K07130,K00486,K01556,K00452,K03392,K10217
AalW_18-Q3-R10-53_MAXAC.144	M00038	Tryptophan metabolism, tryptophan => kynurenine => 2-aminomuconate	K00453,K07130,K00486,K01556,K00452,K03392,K10217
Aved_18-Q3-R54-62_BATAC.601	M00038	Tryptophan metabolism, tryptophan => kynurenine => 2-aminomuconate	K00453,K07130,K00486,K01556,K00452,K03392,K10217
Kalu_18-Q3-R12-55_MAXAC.185_cln	M00038	Tryptophan metabolism, tryptophan => kynurenine => 2-aminomuconate	K00453,K07130,K00486,K01556,K00452,K03392,K10217
Kalu_18-Q3-R12-55_BAT3C.355	M00038	Tryptophan metabolism, tryptophan => kynurenine => 2-aminomuconate	K00453,K07130,K00486,K01556,K00452,K03392,K10217
Kalu_18-Q3-R12-55_BAT3C.226	M00038	Tryptophan metabolism, tryptophan => kynurenine => 2-aminomuconate	K00453,K07130,K00486,K01556,K00452,K03392,K10217
Vibo_18-Q3-R45-57_MAXAC.065	M00038	Tryptophan metabolism, tryptophan => kynurenine => 2-aminomuconate	K00453,K07130,K00486,K01556,K00452,K03392,K10217
Fred_18-Q3-R57-64_BAT3C.705	M00038	Tryptophan metabolism, tryptophan => kynurenine => 2-aminomuconate	K00453,K07130,K00486,K01556,K00452,K03392,K10217
Hade_18-Q3-R52-61_MAXAC.360	M00038	Tryptophan metabolism, tryptophan => kynurenine => 2-aminomuconate	K00453,K07130,K00486,K01556,K00452,K03392,K10217
Kalu_18-Q3-R12-55_MAXAC.141_sub	M00038	Tryptophan metabolism, tryptophan => kynurenine => 2-aminomuconate	K00453,K07130,K00486,K01556,K00452,K03392,K10217
EsbW_18-Q3-R4-48_BATAC.318	M00038	Tryptophan metabolism, tryptophan => kynurenine => 2-aminomuconate	K00453,K07130,K00486,K01556,K00452,K03392,K10217
Hade_18-Q3-R52-61_BATAC.229	M00038	Tryptophan metabolism, tryptophan => kynurenine => 2-aminomuconate	K00453,K07130,K00486,K01556,K00452,K03392,K10217
Kalu_18-Q3-R12-55_MAXAC.078_cln	M00035	Methionine degradation	K00789,K00558,K01251,K01697
EsbW_18-Q3-R4-48_BAT3C.4_cln	M00035	Methionine degradation	K00789,K00558,K01251,K01697
Kalu_18-Q3-R12-55_BAT3C.261	M00035	Methionine degradation	K00789,K00558,K01251,K01697
Kalu_18-Q3-R12-55_BAT3C.268	M00035	Methionine degradation	K00789,K00558,K01251,K01697
AalW_18-Q3-R10-53_MAXAC.144	M00035	Methionine degradation	K00789,K00558,K01251,K01697
Kalu_18-Q3-R12-55_BAT3C.355	M00035	Methionine degradation	K00789,K00558,K01251,K01697
Skiv_18-Q3-R9-52_MAXAC.067	M00035	Methionine degradation	K00789,K00558,K01251,K01697
Hirt_18-Q3-R61-65_MAXAC.091	M00035	Methionine degradation	K00789,K00558,K01251,K01697
Vibo_18-Q3-R45-57_MAXAC.065	M00035	Methionine degradation	K00789,K00558,K01251,K01697
Fred_18-Q3-R57-64_BAT3C.705	M00035	Methionine degradation	K00789,K00558,K01251,K01697
Kalu_18-Q3-R12-55_MAXAC.141_sub	M00035	Methionine degradation	K00789,K00558,K01251,K01697
EsbW_18-Q3-R4-48_BATAC.318	M00035	Methionine degradation	K00789,K00558,K01251,K01697
Hade_18-Q3-R52-61_BATAC.229	M00035	Methionine degradation	K00789,K00558,K01251,K01697
EsbE_18-Q3-R3-47_BAT3C.144	M00549	Nucleotide sugar biosynthesis, glucose => UDP-glucose	K00845,K01835,K00963
Aved_18-Q3-R54-62_BATAC.851	M00549	Nucleotide sugar biosynthesis, glucose => UDP-glucose	K00845,K00886,K01835,K00963
Mari_18-Q3-R65-66_BATAC.326	M00549	Nucleotide sugar biosynthesis, glucose => UDP-glucose	K00845,K01835,K00963
OdNW_18-Q3-R42-56_MAXAC.155	M00549	Nucleotide sugar biosynthesis, glucose => UDP-glucose	K00845,K01835,K00963
Mari_18-Q3-R65-66_MAXAC.226	M00549	Nucleotide sugar biosynthesis, glucose => UDP-glucose	K00845,K01835,K00963
Kalu_18-Q3-R12-55_BAT3C.261	M00549	Nucleotide sugar biosynthesis, glucose => UDP-glucose	K00845,K01835,K00963
Kalu_18-Q3-R12-55_BAT3C.268	M00549	Nucleotide sugar biosynthesis, glucose => UDP-glucose	K00845,K01835,K00963
OdNW_18-Q3-R42-56_BATAC.478	M00549	Nucleotide sugar biosynthesis, glucose => UDP-glucose	K00845,K01835,K00963
AalW_18-Q3-R10-53_MAXAC.144	M00549	Nucleotide sugar biosynthesis, glucose => UDP-glucose	K00845,K01835,K00963
Aved_18-Q3-R54-62_BATAC.601	M00549	Nucleotide sugar biosynthesis, glucose => UDP-glucose	K00845,K01835,K00963
Mari_18-Q3-R65-66_MAXAC.049	M00549	Nucleotide sugar biosynthesis, glucose => UDP-glucose	K00845,K01835,K00963
Kalu_18-Q3-R12-55_MAXAC.185_cln	M00549	Nucleotide sugar biosynthesis, glucose => UDP-glucose	K00845,K01835,K00963
Kalu_18-Q3-R12-55_BAT3C.355	M00549	Nucleotide sugar biosynthesis, glucose => UDP-glucose	K00845,K01835,K00963
Skiv_18-Q3-R9-52_MAXAC.067	M00549	Nucleotide sugar biosynthesis, glucose => UDP-glucose	K00845,K01835,K00963
Kalu_18-Q3-R12-55_BAT3C.226	M00549	Nucleotide sugar biosynthesis, glucose => UDP-glucose	K00845,K01835,K00963
Hade_18-Q3-R52-61_BATAC.287	M00549	Nucleotide sugar biosynthesis, glucose => UDP-glucose	K00845,K00886,K01835,K00963
Hade_18-Q3-R52-61_MAXAC.360	M00549	Nucleotide sugar biosynthesis, glucose => UDP-glucose	K00845,K01835,K00963
Kalu_18-Q3-R12-55_MAXAC.141_sub	M00549	Nucleotide sugar biosynthesis, glucose => UDP-glucose	K00845,K01835,K00963
Fred_18-Q3-R57-64_BATAC.318	M00549	Nucleotide sugar biosynthesis, glucose => UDP-glucose	K00845,K00886,K01835,K00963
EsbW_18-Q3-R4-48_BAT3C.194	M00549	Nucleotide sugar biosynthesis, glucose => UDP-glucose	K00845,K00886,K01835,K00963
AalE_18-Q3-R2-46_BATAC.155	M00549	Nucleotide sugar biosynthesis, glucose => UDP-glucose	K00845,K00886,K01835,K00963
EsbE_18-Q3-R3-47_BATAC.228	M00549	Nucleotide sugar biosynthesis, glucose => UDP-glucose	K00845,K01835,K00963
Kalu_18-Q3-R12-55_MAXAC.198_cln	M00549	Nucleotide sugar biosynthesis, glucose => UDP-glucose	K00845,K00886,K01835,K00963
Fred_18-Q3-R57-64_BAT3C.662	M00549	Nucleotide sugar biosynthesis, glucose => UDP-glucose	K00845,K01835,K00963
Fred_18-Q3-R57-64_MAXAC.250	M00549	Nucleotide sugar biosynthesis, glucose => UDP-glucose	K00845,K01835,K00963
Rand_18-Q3-R56-63_MAXAC.181	M00549	Nucleotide sugar biosynthesis, glucose => UDP-glucose	K00845,K00886,K01835,K00963
Aved_18-Q3-R54-62_BATAC.345	M00549	Nucleotide sugar biosynthesis, glucose => UDP-glucose	K00845,K01835,K00963
EsbW_18-Q3-R4-48_MAXAC.080	M00549	Nucleotide sugar biosynthesis, glucose => UDP-glucose	K00845,K01835,K00963
Hade_18-Q3-R52-61_BATAC.229	M00549	Nucleotide sugar biosynthesis, glucose => UDP-glucose	K00845,K01835,K00963
Kalu_18-Q3-R12-55_MAXAC.123	M00549	Nucleotide sugar biosynthesis, glucose => UDP-glucose	K00845,K00886,K01835,K00963
OdNE_18-Q3-R46-58_MAXAC.008	M00549	Nucleotide sugar biosynthesis, glucose => UDP-glucose	K00845,K01835,K00963
Skiv_18-Q3-R9-52_BATAC.396	M00549	Nucleotide sugar biosynthesis, glucose => UDP-glucose	K00845,K01835,K00963
Hirt_18-Q3-R61-65_MAXAC.091	M00541	Benzoyl-CoA degradation, benzoyl-CoA => 3-hydroxypimeloyl-CoA	K04112,K04113,K04114,K04115,K07537,K07538,K07539
Viby_18-Q3-R106-67_BAT3C.260	M00541	Benzoyl-CoA degradation, benzoyl-CoA => 3-hydroxypimeloyl-CoA	K04112,K04113,K04114,K04115,K07537,K07538,K07539
Kalu_18-Q3-R12-55_MAXAC.141_sub	M00541	Benzoyl-CoA degradation, benzoyl-CoA => 3-hydroxypimeloyl-CoA	K04112,K04113,K04114,K04115,K07537,K07538,K07539
Kalu_18-Q3-R12-55_MAXAC.141_sub	M00546	Purine degradation, xanthine => urea	K13481,K13482,K00365,K07127,K16840,K01466,K01477
AalW_18-Q3-R10-53_BAT3C.204	M00119	Pantothenate biosynthesis, valine/L-aspartate => pantothenate	K00826,K00606,K00077,K01579,K01918
AalE_18-Q3-R2-46_BATAC.155	M00119	Pantothenate biosynthesis, valine/L-aspartate => pantothenate	K00826,K00606,K00077,K01579,K01918
EsbE_18-Q3-R3-47_BAT3C.144	M00215	D-Xylose transport system	K10543,K10544,K10545
Mari_18-Q3-R65-66_BATAC.326	M00215	D-Xylose transport system	K10543,K10544,K10545
OdNW_18-Q3-R42-56_MAXAC.155	M00215	D-Xylose transport system	K10543,K10544,K10545
Mari_18-Q3-R65-66_MAXAC.226	M00215	D-Xylose transport system	K10543,K10544,K10545
Kalu_18-Q3-R12-55_BAT3C.268	M00215	D-Xylose transport system	K10543,K10544,K10545
AalW_18-Q3-R10-53_MAXAC.144	M00215	D-Xylose transport system	K10543,K10544,K10545
Aved_18-Q3-R54-62_BATAC.601	M00215	D-Xylose transport system	K10543,K10544,K10545
Kalu_18-Q3-R12-55_MAXAC.185_cln	M00215	D-Xylose transport system	K10543,K10544,K10545
Kalu_18-Q3-R12-55_BAT3C.355	M00215	D-Xylose transport system	K10543,K10544,K10545
Kalu_18-Q3-R12-55_BAT3C.226	M00215	D-Xylose transport system	K10543,K10544,K10545
Vibo_18-Q3-R45-57_MAXAC.065	M00215	D-Xylose transport system	K10543,K10544,K10545
Hade_18-Q3-R52-61_MAXAC.360	M00215	D-Xylose transport system	K10543,K10544,K10545
Kalu_18-Q3-R12-55_MAXAC.141_sub	M00215	D-Xylose transport system	K10543,K10544,K10545
EsbE_18-Q3-R3-47_BATAC.228	M00215	D-Xylose transport system	K10543,K10544,K10545
Aved_18-Q3-R54-62_BATAC.345	M00215	D-Xylose transport system	K10543,K10544,K10545
EsbW_18-Q3-R4-48_MAXAC.080	M00215	D-Xylose transport system	K10543,K10544,K10545
EsbW_18-Q3-R4-48_BATAC.318	M00215	D-Xylose transport system	K10543,K10544,K10545
Aved_18-Q3-R54-62_BATAC.851	M00212	Ribose transport system	K10439,K10440,K10441
Kalu_18-Q3-R12-55_BAT3C.261	M00212	Ribose transport system	K10439,K10440,K10441
AalW_18-Q3-R10-53_MAXAC.144	M00212	Ribose transport system	K10439,K10440,K10441
Hade_18-Q3-R52-61_BATAC.287	M00212	Ribose transport system	K10439,K10440,K10441
EsbW_18-Q3-R4-48_BAT3C.194	M00212	Ribose transport system	K10439,K10440,K10441
Kalu_18-Q3-R12-55_MAXAC.198_cln	M00212	Ribose transport system	K10439,K10440,K10441
Fred_18-Q3-R57-64_BAT3C.662	M00212	Ribose transport system	K10439,K10440,K10441
Rand_18-Q3-R56-63_MAXAC.181	M00212	Ribose transport system	K10439,K10440,K10441
Kalu_18-Q3-R12-55_MAXAC.123	M00212	Ribose transport system	K10439,K10440,K10441
Skiv_18-Q3-R9-52_BATAC.396	M00212	Ribose transport system	K10439,K10440,K10441
AalW_18-Q3-R10-53_BAT3C.204	M00063	CMP-KDO biosynthesis	K06041,K01627,K03270,K00979
EsbE_18-Q3-R3-47_BAT3C.144	M00063	CMP-KDO biosynthesis	K06041,K01627,K03270,K00979
Kalu_18-Q3-R12-55_MAXAC.078_cln	M00063	CMP-KDO biosynthesis	K06041,K01627,K03270,K00979
Mari_18-Q3-R65-66_BATAC.326	M00063	CMP-KDO biosynthesis	K06041,K01627,K03270,K00979
OdNW_18-Q3-R42-56_MAXAC.155	M00063	CMP-KDO biosynthesis	K06041,K01627,K03270,K00979
Mari_18-Q3-R65-66_MAXAC.226	M00063	CMP-KDO biosynthesis	K06041,K01627,K03270,K00979
EsbW_18-Q3-R4-48_BAT3C.4_cln	M00063	CMP-KDO biosynthesis	K06041,K01627,K03270,K00979
Kalu_18-Q3-R12-55_BAT3C.261	M00063	CMP-KDO biosynthesis	K06041,K01627,K03270,K00979
Kalu_18-Q3-R12-55_BAT3C.268	M00063	CMP-KDO biosynthesis	K06041,K01627,K03270,K00979
OdNW_18-Q3-R42-56_BATAC.478	M00063	CMP-KDO biosynthesis	K06041,K01627,K03270,K00979
AalW_18-Q3-R10-53_MAXAC.144	M00063	CMP-KDO biosynthesis	K06041,K01627,K03270,K00979
Aved_18-Q3-R54-62_BATAC.601	M00063	CMP-KDO biosynthesis	K06041,K01627,K03270,K00979
Mari_18-Q3-R65-66_MAXAC.049	M00063	CMP-KDO biosynthesis	K06041,K01627,K03270,K00979
Kalu_18-Q3-R12-55_MAXAC.185_cln	M00063	CMP-KDO biosynthesis	K06041,K01627,K03270,K00979
Kalu_18-Q3-R12-55_BAT3C.355	M00063	CMP-KDO biosynthesis	K06041,K01627,K03270,K00979
Skiv_18-Q3-R9-52_MAXAC.067	M00063	CMP-KDO biosynthesis	K06041,K01627,K03270,K00979
Ribe_18-Q3-R11-54_MAXAC.077	M00063	CMP-KDO biosynthesis	K06041,K01627,K03270,K00979
Hjor_18-Q3-R7-51_BAT3C.167	M00063	CMP-KDO biosynthesis	K06041,K01627,K03270,K00979
Hirt_18-Q3-R61-65_MAXAC.091	M00063	CMP-KDO biosynthesis	K06041,K01627,K03270,K00979
Kalu_18-Q3-R12-55_BAT3C.226	M00063	CMP-KDO biosynthesis	K06041,K01627,K03270,K00979
Vibo_18-Q3-R45-57_MAXAC.065	M00063	CMP-KDO biosynthesis	K06041,K01627,K03270,K00979
Fred_18-Q3-R57-64_BAT3C.705	M00063	CMP-KDO biosynthesis	K06041,K01627,K03270,K00979
Viby_18-Q3-R106-67_BAT3C.260	M00063	CMP-KDO biosynthesis	K06041,K01627,K03270,K00979
Hade_18-Q3-R52-61_MAXAC.360	M00063	CMP-KDO biosynthesis	K06041,K01627,K03270,K00979
Fred_18-Q3-R57-64_BATAC.318	M00063	CMP-KDO biosynthesis	K06041,K01627,K03270,K00979
Vibo_18-Q3-R45-57_BAT3C.161	M00063	CMP-KDO biosynthesis	K06041,K01627,K03270,K00979
AalE_18-Q3-R2-46_BATAC.155	M00063	CMP-KDO biosynthesis	K06041,K01627,K03270,K00979
EsbE_18-Q3-R3-47_BATAC.228	M00063	CMP-KDO biosynthesis	K06041,K01627,K03270,K00979
Hjor_18-Q3-R7-51_BATAC.136	M00063	CMP-KDO biosynthesis	K06041,K01627,K03270,K00979
Lyne_18-Q3-R50-59_MAXAC.015	M00063	CMP-KDO biosynthesis	K06041,K01627,K03270,K00979
Fred_18-Q3-R57-64_MAXAC.250	M00063	CMP-KDO biosynthesis	K06041,K01627,K03270,K00979
Aved_18-Q3-R54-62_BATAC.345	M00063	CMP-KDO biosynthesis	K06041,K01627,K03270,K00979
EsbW_18-Q3-R4-48_MAXAC.080	M00063	CMP-KDO biosynthesis	K06041,K01627,K03270,K00979
EsbW_18-Q3-R4-48_BATAC.318	M00063	CMP-KDO biosynthesis	K06041,K01627,K03270,K00979
OdNE_18-Q3-R46-58_MAXAC.008	M00063	CMP-KDO biosynthesis	K06041,K01627,K03270,K00979
OdNW_18-Q3-R42-56_BATAC.478	M00194	Maltose/maltodextrin transport system	K10108,K10109,K10110,K10111
Mari_18-Q3-R65-66_MAXAC.049	M00194	Maltose/maltodextrin transport system	K10108,K10109,K10110,K10111
Skiv_18-Q3-R9-52_MAXAC.067	M00194	Maltose/maltodextrin transport system	K10108,K10109,K10110,K10111
Vibo_18-Q3-R45-57_BAT3C.161	M00194	Maltose/maltodextrin transport system	K10108,K10109,K10110,K10111
OdNE_18-Q3-R46-58_MAXAC.008	M00194	Maltose/maltodextrin transport system	K10108,K10109,K10110,K10111
Kalu_18-Q3-R12-55_MAXAC.198_cln	M00193	Putative spermidine/putrescine transport system	K02055,K02053,K02054,K02052
EsbW_18-Q3-R4-48_BAT3C.4_cln	M00190	Iron(III) transport system	K02012,K02011,K02010
Kalu_18-Q3-R12-55_BAT3C.261	M00190	Iron(III) transport system	K02012,K02011,K02010
Aved_18-Q3-R54-62_BATAC.851	M00360	Aminoacyl-tRNA biosynthesis, prokaryotes	K01872,K01887,K01893,K01876,K01883,K01886,K01885,K01880,K01892,K01870,K01869,K04567,K01874,K01889,K01890,K01881,K01875,K01868,K01867,K01866,K01873
OdNW_18-Q3-R42-56_MAXAC.155	M00360	Aminoacyl-tRNA biosynthesis, prokaryotes	K01872,K01887,K01893,K01876,K01883,K01885,K01880,K01892,K01870,K01869,K04567,K01874,K01889,K01890,K01881,K01875,K01868,K01867,K01866,K01873
Mari_18-Q3-R65-66_MAXAC.226	M00360	Aminoacyl-tRNA biosynthesis, prokaryotes	K01872,K01887,K01893,K01876,K01883,K01885,K01880,K01892,K01870,K01869,K04567,K01874,K01889,K01890,K01881,K01875,K01868,K01867,K01866,K01873
EsbW_18-Q3-R4-48_BAT3C.4_cln	M00360	Aminoacyl-tRNA biosynthesis, prokaryotes	K01872,K01887,K01893,K01876,K01883,K01886,K01885,K01878,K01879,K01892,K01870,K01869,K04567,K01874,K01889,K01890,K01881,K01875,K01868,K01867,K01866,K01873
Mari_18-Q3-R65-66_MAXAC.049	M00360	Aminoacyl-tRNA biosynthesis, prokaryotes	K01872,K01887,K01893,K01876,K01883,K01886,K01885,K01878,K01879,K01892,K01870,K01869,K04567,K01874,K01889,K01890,K01881,K01875,K01868,K01867,K01866,K01873
Kalu_18-Q3-R12-55_MAXAC.185_cln	M00360	Aminoacyl-tRNA biosynthesis, prokaryotes	K01872,K01887,K01893,K01876,K01883,K01885,K01880,K01892,K01870,K01869,K04567,K01874,K01889,K01890,K01881,K01875,K01868,K01867,K01866,K01873
Kalu_18-Q3-R12-55_BAT3C.355	M00360	Aminoacyl-tRNA biosynthesis, prokaryotes	K01872,K01887,K01893,K01876,K01883,K01885,K01880,K01892,K01870,K01869,K04567,K01874,K01889,K01890,K01881,K01875,K01868,K01867,K01866,K01873
Skiv_18-Q3-R9-52_MAXAC.067	M00360	Aminoacyl-tRNA biosynthesis, prokaryotes	K01872,K01887,K01893,K01876,K01883,K01886,K01885,K01878,K01879,K01892,K01870,K01869,K04567,K01874,K01889,K01890,K01881,K01875,K01868,K01867,K01866,K01873
Hirt_18-Q3-R61-65_MAXAC.091	M00360	Aminoacyl-tRNA biosynthesis, prokaryotes	K01872,K01887,K01893,K01876,K01883,K01886,K01885,K09698,K01878,K01879,K01892,K01870,K01869,K04567,K01874,K01889,K01890,K01881,K01875,K01868,K01867,K01866,K01873
Hade_18-Q3-R52-61_MAXAC.360	M00360	Aminoacyl-tRNA biosynthesis, prokaryotes	K01872,K01887,K01893,K01876,K01883,K01885,K01880,K01892,K01870,K01869,K04567,K01874,K01889,K01890,K01881,K01875,K01868,K01867,K01866,K01873
Kalu_18-Q3-R12-55_MAXAC.141_sub	M00360	Aminoacyl-tRNA biosynthesis, prokaryotes	K01872,K01887,K01893,K01876,K01883,K01885,K01880,K01892,K01870,K01869,K04567,K01874,K01889,K01890,K01881,K01875,K01868,K01867,K01866,K01873
Kalu_18-Q3-R12-55_MAXAC.198_cln	M00360	Aminoacyl-tRNA biosynthesis, prokaryotes	K01872,K01887,K01893,K01876,K01883,K01886,K01885,K01880,K01892,K01870,K01869,K04567,K01874,K01889,K01890,K01881,K01875,K01868,K01867,K01866,K01873
Hjor_18-Q3-R7-51_BATAC.136	M00360	Aminoacyl-tRNA biosynthesis, prokaryotes	K01872,K01887,K01893,K01876,K01883,K01886,K01885,K01878,K01879,K01892,K01870,K01869,K04567,K01874,K01889,K01890,K01881,K01875,K01868,K01867,K01866,K01873
EsbW_18-Q3-R4-48_BATAC.318	M00360	Aminoacyl-tRNA biosynthesis, prokaryotes	K01872,K01887,K01893,K01876,K01883,K01885,K01880,K01892,K01870,K01869,K04567,K01874,K01889,K01890,K01881,K01875,K01868,K01867,K01866,K01873
Skiv_18-Q3-R9-52_BATAC.396	M00360	Aminoacyl-tRNA biosynthesis, prokaryotes	K01872,K01887,K01893,K01876,K01883,K01886,K01885,K01878,K01879,K01892,K01870,K01869,K04567,K01874,K01889,K01890,K01881,K01875,K01868,K01867,K01866,K01873
AalW_18-Q3-R10-53_MAXAC.144	M00362	Nucleotide sugar biosynthesis, prokaryotes	K00963,K00965,K01784,K17716,K04042,K01791,K00012,K00966,K16881
Fred_18-Q3-R57-64_BATAC.318	M00362	Nucleotide sugar biosynthesis, prokaryotes	K00963,K00965,K01784,K04042,K01791,K00012,K16881
Fred_18-Q3-R57-64_BAT3C.662	M00362	Nucleotide sugar biosynthesis, prokaryotes	K00963,K00965,K01784,K04042,K01791,K00012,K00971
Kalu_18-Q3-R12-55_MAXAC.123	M00362	Nucleotide sugar biosynthesis, prokaryotes	K00963,K00965,K01784,K04042,K01791,K00012,K00966,K00971,K16881
Aved_18-Q3-R54-62_BATAC.851	M00364	C10-C20 isoprenoid biosynthesis, bacteria	K01823,K13789
EsbW_18-Q3-R4-48_BAT3C.4_cln	M00364	C10-C20 isoprenoid biosynthesis, bacteria	K01823,K13789
Hade_18-Q3-R52-61_BATAC.287	M00364	C10-C20 isoprenoid biosynthesis, bacteria	K01823,K13789
EsbW_18-Q3-R4-48_BAT3C.194	M00364	C10-C20 isoprenoid biosynthesis, bacteria	K01823,K13789
Kalu_18-Q3-R12-55_MAXAC.198_cln	M00364	C10-C20 isoprenoid biosynthesis, bacteria	K01823,K13789
Fred_18-Q3-R57-64_BAT3C.662	M00364	C10-C20 isoprenoid biosynthesis, bacteria	K01823,K13789
Rand_18-Q3-R56-63_MAXAC.181	M00364	C10-C20 isoprenoid biosynthesis, bacteria	K01823,K13789
Kalu_18-Q3-R12-55_MAXAC.123	M00364	C10-C20 isoprenoid biosynthesis, bacteria	K01823,K13789
Skiv_18-Q3-R9-52_MAXAC.113	M00447	CpxA-CpxR (envelope stress response) two-component regulatory system	K07640,K07662
EsbE_18-Q3-R3-47_BAT3C.144	M00447	CpxA-CpxR (envelope stress response) two-component regulatory system	K07640,K07662
Aved_18-Q3-R54-62_BATAC.851	M00447	CpxA-CpxR (envelope stress response) two-component regulatory system	K07640,K07662
Kalu_18-Q3-R12-55_MAXAC.078_cln	M00447	CpxA-CpxR (envelope stress response) two-component regulatory system	K07640,K07662
Mari_18-Q3-R65-66_BATAC.326	M00447	CpxA-CpxR (envelope stress response) two-component regulatory system	K07640,K07662
OdNW_18-Q3-R42-56_MAXAC.155	M00447	CpxA-CpxR (envelope stress response) two-component regulatory system	K07640,K07662
Mari_18-Q3-R65-66_MAXAC.226	M00447	CpxA-CpxR (envelope stress response) two-component regulatory system	K07640,K07662
Kalu_18-Q3-R12-55_BAT3C.261	M00447	CpxA-CpxR (envelope stress response) two-component regulatory system	K07640,K07662
Kalu_18-Q3-R12-55_BAT3C.268	M00447	CpxA-CpxR (envelope stress response) two-component regulatory system	K07640,K07662
AalW_18-Q3-R10-53_MAXAC.144	M00447	CpxA-CpxR (envelope stress response) two-component regulatory system	K07640,K07662
Aved_18-Q3-R54-62_BATAC.601	M00447	CpxA-CpxR (envelope stress response) two-component regulatory system	K07640,K07662
Kalu_18-Q3-R12-55_MAXAC.185_cln	M00447	CpxA-CpxR (envelope stress response) two-component regulatory system	K07640,K07662
Kalu_18-Q3-R12-55_BAT3C.355	M00447	CpxA-CpxR (envelope stress response) two-component regulatory system	K07640,K07662
Kalu_18-Q3-R12-55_BAT3C.226	M00447	CpxA-CpxR (envelope stress response) two-component regulatory system	K07640,K07662
Vibo_18-Q3-R45-57_MAXAC.065	M00447	CpxA-CpxR (envelope stress response) two-component regulatory system	K07640,K07662
Fred_18-Q3-R57-64_BAT3C.705	M00447	CpxA-CpxR (envelope stress response) two-component regulatory system	K07640,K07662
Hade_18-Q3-R52-61_BATAC.287	M00447	CpxA-CpxR (envelope stress response) two-component regulatory system	K07640,K07662
Kalu_18-Q3-R12-55_MAXAC.141_sub	M00447	CpxA-CpxR (envelope stress response) two-component regulatory system	K07640,K07662
EsbW_18-Q3-R4-48_BAT3C.194	M00447	CpxA-CpxR (envelope stress response) two-component regulatory system	K07640,K07662
EsbE_18-Q3-R3-47_BATAC.228	M00447	CpxA-CpxR (envelope stress response) two-component regulatory system	K07640,K07662
Kalu_18-Q3-R12-55_MAXAC.198_cln	M00447	CpxA-CpxR (envelope stress response) two-component regulatory system	K07640,K07662
Fred_18-Q3-R57-64_BAT3C.662	M00447	CpxA-CpxR (envelope stress response) two-component regulatory system	K07640,K07662
Fred_18-Q3-R57-64_MAXAC.250	M00447	CpxA-CpxR (envelope stress response) two-component regulatory system	K07640,K07662
Rand_18-Q3-R56-63_MAXAC.181	M00447	CpxA-CpxR (envelope stress response) two-component regulatory system	K07640,K07662
EsbW_18-Q3-R4-48_MAXAC.080	M00447	CpxA-CpxR (envelope stress response) two-component regulatory system	K07640,K07662
EsbW_18-Q3-R4-48_BATAC.318	M00447	CpxA-CpxR (envelope stress response) two-component regulatory system	K07640,K07662
Hade_18-Q3-R52-61_BATAC.229	M00447	CpxA-CpxR (envelope stress response) two-component regulatory system	K07640,K07662
Kalu_18-Q3-R12-55_MAXAC.123	M00447	CpxA-CpxR (envelope stress response) two-component regulatory system	K07640,K07662
Skiv_18-Q3-R9-52_BATAC.396	M00447	CpxA-CpxR (envelope stress response) two-component regulatory system	K07640,K07662
Hirt_18-Q3-R61-65_MAXAC.091	M00500	AtoS-AtoC (cPHB biosynthesis) two-component regulatory system	K07710,K07714
Fred_18-Q3-R57-64_BAT3C.705	M00500	AtoS-AtoC (cPHB biosynthesis) two-component regulatory system	K07710,K07714
Hade_18-Q3-R52-61_BATAC.229	M00500	AtoS-AtoC (cPHB biosynthesis) two-component regulatory system	K07710,K07714
AalW_18-Q3-R10-53_BAT3C.204	M00501	PilS-PilR (type 4 fimbriae synthesis) two-component regulatory system	K02668,K02667
EsbE_18-Q3-R3-47_BAT3C.144	M00501	PilS-PilR (type 4 fimbriae synthesis) two-component regulatory system	K02668,K02667
Kalu_18-Q3-R12-55_MAXAC.078_cln	M00501	PilS-PilR (type 4 fimbriae synthesis) two-component regulatory system	K02668,K02667
Mari_18-Q3-R65-66_BATAC.326	M00501	PilS-PilR (type 4 fimbriae synthesis) two-component regulatory system	K02668,K02667
OdNW_18-Q3-R42-56_MAXAC.155	M00501	PilS-PilR (type 4 fimbriae synthesis) two-component regulatory system	K02668,K02667
Mari_18-Q3-R65-66_MAXAC.226	M00501	PilS-PilR (type 4 fimbriae synthesis) two-component regulatory system	K02668,K02667
EsbW_18-Q3-R4-48_BAT3C.4_cln	M00501	PilS-PilR (type 4 fimbriae synthesis) two-component regulatory system	K02668,K02667
Kalu_18-Q3-R12-55_BAT3C.268	M00501	PilS-PilR (type 4 fimbriae synthesis) two-component regulatory system	K02668,K02667
OdNW_18-Q3-R42-56_BATAC.478	M00501	PilS-PilR (type 4 fimbriae synthesis) two-component regulatory system	K02668,K02667
AalW_18-Q3-R10-53_MAXAC.144	M00501	PilS-PilR (type 4 fimbriae synthesis) two-component regulatory system	K02668,K02667
AalE_18-Q3-R2-46_MAXAC.019	M00501	PilS-PilR (type 4 fimbriae synthesis) two-component regulatory system	K02668,K02667
Aved_18-Q3-R54-62_BATAC.601	M00501	PilS-PilR (type 4 fimbriae synthesis) two-component regulatory system	K02668,K02667
Mari_18-Q3-R65-66_MAXAC.049	M00501	PilS-PilR (type 4 fimbriae synthesis) two-component regulatory system	K02668,K02667
Kalu_18-Q3-R12-55_MAXAC.185_cln	M00501	PilS-PilR (type 4 fimbriae synthesis) two-component regulatory system	K02668,K02667
Kalu_18-Q3-R12-55_BAT3C.355	M00501	PilS-PilR (type 4 fimbriae synthesis) two-component regulatory system	K02668,K02667
Skiv_18-Q3-R9-52_MAXAC.067	M00501	PilS-PilR (type 4 fimbriae synthesis) two-component regulatory system	K02668,K02667
Ribe_18-Q3-R11-54_MAXAC.077	M00501	PilS-PilR (type 4 fimbriae synthesis) two-component regulatory system	K02668,K02667
Hjor_18-Q3-R7-51_BAT3C.167	M00501	PilS-PilR (type 4 fimbriae synthesis) two-component regulatory system	K02668,K02667
OdNE_18-Q3-R46-58_BATAC.193	M00501	PilS-PilR (type 4 fimbriae synthesis) two-component regulatory system	K02668,K02667
Kalu_18-Q3-R12-55_BAT3C.226	M00501	PilS-PilR (type 4 fimbriae synthesis) two-component regulatory system	K02668,K02667
Vibo_18-Q3-R45-57_MAXAC.065	M00501	PilS-PilR (type 4 fimbriae synthesis) two-component regulatory system	K02668,K02667
Fred_18-Q3-R57-64_BAT3C.705	M00501	PilS-PilR (type 4 fimbriae synthesis) two-component regulatory system	K02668,K02667
Viby_18-Q3-R106-67_BAT3C.260	M00501	PilS-PilR (type 4 fimbriae synthesis) two-component regulatory system	K02668,K02667
Hade_18-Q3-R52-61_MAXAC.360	M00501	PilS-PilR (type 4 fimbriae synthesis) two-component regulatory system	K02668,K02667
Kalu_18-Q3-R12-55_MAXAC.141_sub	M00501	PilS-PilR (type 4 fimbriae synthesis) two-component regulatory system	K02668,K02667
Fred_18-Q3-R57-64_BATAC.318	M00501	PilS-PilR (type 4 fimbriae synthesis) two-component regulatory system	K02668,K02667
AalE_18-Q3-R2-46_BATAC.155	M00501	PilS-PilR (type 4 fimbriae synthesis) two-component regulatory system	K02668,K02667
EsbE_18-Q3-R3-47_BATAC.228	M00501	PilS-PilR (type 4 fimbriae synthesis) two-component regulatory system	K02668,K02667
Hjor_18-Q3-R7-51_BATAC.136	M00501	PilS-PilR (type 4 fimbriae synthesis) two-component regulatory system	K02668,K02667
Lyne_18-Q3-R50-59_MAXAC.015	M00501	PilS-PilR (type 4 fimbriae synthesis) two-component regulatory system	K02668,K02667
Aved_18-Q3-R54-62_BATAC.345	M00501	PilS-PilR (type 4 fimbriae synthesis) two-component regulatory system	K02668,K02667
EsbW_18-Q3-R4-48_MAXAC.080	M00501	PilS-PilR (type 4 fimbriae synthesis) two-component regulatory system	K02668,K02667
EsbW_18-Q3-R4-48_BATAC.318	M00501	PilS-PilR (type 4 fimbriae synthesis) two-component regulatory system	K02668,K02667
Hade_18-Q3-R52-61_BATAC.229	M00501	PilS-PilR (type 4 fimbriae synthesis) two-component regulatory system	K02668,K02667
Hjor_18-Q3-R7-51_BAT3C.239	M00501	PilS-PilR (type 4 fimbriae synthesis) two-component regulatory system	K02668,K02667
OdNE_18-Q3-R46-58_MAXAC.008	M00501	PilS-PilR (type 4 fimbriae synthesis) two-component regulatory system	K02668,K02667
EsbE_18-Q3-R3-47_MAXAC.007	M00501	PilS-PilR (type 4 fimbriae synthesis) two-component regulatory system	K02668,K02667
OdNW_18-Q3-R42-56_BATAC.478	M00064	ADP-L-glycero-D-manno-heptose biosynthesis	K03271,K03272,K03273,K03272,K03274
Skiv_18-Q3-R9-52_MAXAC.067	M00064	ADP-L-glycero-D-manno-heptose biosynthesis	K03271,K03272,K03273,K03272,K03274
Hjor_18-Q3-R7-51_BAT3C.167	M00064	ADP-L-glycero-D-manno-heptose biosynthesis	K03271,K03272,K03273,K03272,K03274
Hirt_18-Q3-R61-65_MAXAC.091	M00064	ADP-L-glycero-D-manno-heptose biosynthesis	K03271,K03272,K03273,K03272,K03274
Hjor_18-Q3-R7-51_BATAC.136	M00064	ADP-L-glycero-D-manno-heptose biosynthesis	K03271,K03272,K03273,K03272,K03274
OdNE_18-Q3-R46-58_MAXAC.008	M00064	ADP-L-glycero-D-manno-heptose biosynthesis	K03271,K03272,K03273,K03272,K03274
EsbE_18-Q3-R3-47_MAXAC.007	M00064	ADP-L-glycero-D-manno-heptose biosynthesis	K03271,K03272,K03273,K03272,K03274
AalW_18-Q3-R10-53_BAT3C.204	M00144	NADH:quinone oxidoreductase, prokaryotes	K00330,K00332,K00333,K00334,K00335,K00336,K00337,K00338,K00339,K00340,K00341,K00342,K00343
EsbE_18-Q3-R3-47_BAT3C.144	M00144	NADH:quinone oxidoreductase, prokaryotes	K00330,K00332,K00333,K00334,K00335,K00336,K00337,K00338,K00339,K00340,K00341,K00342,K00343
Aved_18-Q3-R54-62_BATAC.851	M00144	NADH:quinone oxidoreductase, prokaryotes	K00330,K00332,K00333,K00334,K00335,K00336,K00337,K00338,K00339,K00340,K00341,K00342,K00343
Kalu_18-Q3-R12-55_MAXAC.078_cln	M00144	NADH:quinone oxidoreductase, prokaryotes	K00330,K00332,K00333,K00334,K00335,K00336,K00337,K00338,K00339,K00340,K00341,K00342,K00343
OdNW_18-Q3-R42-56_MAXAC.155	M00144	NADH:quinone oxidoreductase, prokaryotes	K00330,K00332,K00333,K00334,K00335,K00336,K00337,K00338,K00339,K00340,K00341,K00342,K00343
Mari_18-Q3-R65-66_MAXAC.226	M00144	NADH:quinone oxidoreductase, prokaryotes	K00330,K00332,K00333,K00334,K00335,K00336,K00337,K00338,K00339,K00340,K00341,K00342,K00343
Kalu_18-Q3-R12-55_BAT3C.261	M00144	NADH:quinone oxidoreductase, prokaryotes	K00330,K00332,K00333,K00334,K00335,K00336,K00337,K00338,K00339,K00340,K00341,K00342,K00343
Kalu_18-Q3-R12-55_BAT3C.268	M00144	NADH:quinone oxidoreductase, prokaryotes	K00330,K00332,K00333,K00334,K00335,K00336,K00337,K00338,K00339,K00340,K00341,K00342,K00343
Mari_18-Q3-R65-66_MAXAC.049	M00144	NADH:quinone oxidoreductase, prokaryotes	K00330,K00332,K00333,K00334,K00335,K00336,K00337,K00338,K00339,K00340,K00341,K00342,K00343
Kalu_18-Q3-R12-55_MAXAC.185_cln	M00144	NADH:quinone oxidoreductase, prokaryotes	K00330,K00332,K00333,K00334,K00335,K00336,K00337,K00338,K00339,K00340,K00341,K00342,K00343
Kalu_18-Q3-R12-55_BAT3C.355	M00144	NADH:quinone oxidoreductase, prokaryotes	K00330,K00332,K00333,K00334,K00335,K00336,K00337,K00338,K00339,K00340,K00341,K00342,K00343
Skiv_18-Q3-R9-52_MAXAC.067	M00144	NADH:quinone oxidoreductase, prokaryotes	K00330,K00332,K00333,K00334,K00335,K00336,K00337,K00338,K00339,K00340,K00341,K00342,K00343
Hirt_18-Q3-R61-65_MAXAC.091	M00144	NADH:quinone oxidoreductase, prokaryotes	K00330,K00332,K00333,K00334,K00335,K00336,K00337,K00338,K00339,K00340,K00341,K00342,K00343
Kalu_18-Q3-R12-55_BAT3C.226	M00144	NADH:quinone oxidoreductase, prokaryotes	K00330,K00332,K00333,K00334,K00335,K00336,K00337,K00338,K00339,K00340,K00341,K00342,K00343
Vibo_18-Q3-R45-57_MAXAC.065	M00144	NADH:quinone oxidoreductase, prokaryotes	K00330,K00332,K00333,K00334,K00335,K00336,K00337,K00338,K00339,K00340,K00341,K00342,K00343
Fred_18-Q3-R57-64_BAT3C.705	M00144	NADH:quinone oxidoreductase, prokaryotes	K00330,K00332,K00333,K00334,K00335,K00336,K00337,K00338,K00339,K00340,K00341,K00342,K00343
Viby_18-Q3-R106-67_BAT3C.260	M00144	NADH:quinone oxidoreductase, prokaryotes	K00330,K00332,K00333,K00334,K00335,K00336,K00337,K00338,K00339,K00340,K00341,K00342,K00343
Hade_18-Q3-R52-61_MAXAC.360	M00144	NADH:quinone oxidoreductase, prokaryotes	K00330,K00332,K00333,K00334,K00335,K00336,K00337,K00338,K00339,K00340,K00341,K00342,K00343
Fred_18-Q3-R57-64_BATAC.318	M00144	NADH:quinone oxidoreductase, prokaryotes	K00330,K00332,K00333,K00334,K00335,K00336,K00337,K00338,K00339,K00340,K00341,K00342,K00343
AalE_18-Q3-R2-46_BATAC.155	M00144	NADH:quinone oxidoreductase, prokaryotes	K00330,K00332,K00333,K00334,K00335,K00336,K00337,K00338,K00339,K00340,K00341,K00342,K00343
Kalu_18-Q3-R12-55_MAXAC.198_cln	M00144	NADH:quinone oxidoreductase, prokaryotes	K00330,K00332,K00333,K00334,K00335,K00336,K00337,K00338,K00339,K00340,K00341,K00342,K00343
Fred_18-Q3-R57-64_BAT3C.662	M00144	NADH:quinone oxidoreductase, prokaryotes	K00330,K00332,K00333,K00334,K00335,K00336,K00337,K00338,K00339,K00340,K00341,K00342,K00343
Hjor_18-Q3-R7-51_BATAC.136	M00144	NADH:quinone oxidoreductase, prokaryotes	K00330,K00332,K00333,K00334,K00335,K00336,K00337,K00338,K00339,K00340,K00341,K00342,K00343
Fred_18-Q3-R57-64_MAXAC.250	M00144	NADH:quinone oxidoreductase, prokaryotes	K00330,K00332,K00333,K00334,K00335,K00336,K00337,K00338,K00339,K00340,K00341,K00342,K00343
EsbW_18-Q3-R4-48_BATAC.318	M00144	NADH:quinone oxidoreductase, prokaryotes	K00330,K00332,K00333,K00334,K00335,K00336,K00337,K00338,K00339,K00340,K00341,K00342,K00343
Kalu_18-Q3-R12-55_MAXAC.123	M00144	NADH:quinone oxidoreductase, prokaryotes	K00330,K00332,K00333,K00334,K00335,K00336,K00337,K00338,K00339,K00340,K00341,K00342,K00343
Skiv_18-Q3-R9-52_BATAC.396	M00144	NADH:quinone oxidoreductase, prokaryotes	K00330,K00332,K00333,K00334,K00335,K00336,K00337,K00338,K00339,K00340,K00341,K00342,K00343
AalW_18-Q3-R10-53_BAT3C.204	M00140	C1-unit interconversion, prokaryotes	K00600,K01491,K01938
Skiv_18-Q3-R9-52_MAXAC.113	M00140	C1-unit interconversion, prokaryotes	K00600,K01491,K01938
EsbE_18-Q3-R3-47_BAT3C.144	M00140	C1-unit interconversion, prokaryotes	K00600,K01491,K01938
Kalu_18-Q3-R12-55_MAXAC.078_cln	M00140	C1-unit interconversion, prokaryotes	K00600,K01491,K01938
Mari_18-Q3-R65-66_BATAC.326	M00140	C1-unit interconversion, prokaryotes	K00600,K01491,K01938
OdNW_18-Q3-R42-56_MAXAC.155	M00140	C1-unit interconversion, prokaryotes	K00600,K01491,K01938
Kalu_18-Q3-R12-55_BAT3C.261	M00140	C1-unit interconversion, prokaryotes	K00600,K01491,K01938
Kalu_18-Q3-R12-55_BAT3C.268	M00140	C1-unit interconversion, prokaryotes	K00600,K01491,K01938
AalW_18-Q3-R10-53_MAXAC.144	M00140	C1-unit interconversion, prokaryotes	K00600,K01491,K01938
Mari_18-Q3-R65-66_MAXAC.049	M00140	C1-unit interconversion, prokaryotes	K00600,K01491,K01938
Kalu_18-Q3-R12-55_MAXAC.185_cln	M00140	C1-unit interconversion, prokaryotes	K00600,K01491,K01938
Kalu_18-Q3-R12-55_BAT3C.355	M00140	C1-unit interconversion, prokaryotes	K00600,K01491,K01938
Hirt_18-Q3-R61-65_MAXAC.091	M00140	C1-unit interconversion, prokaryotes	K00600,K01491,K01938
Kalu_18-Q3-R12-55_BAT3C.226	M00140	C1-unit interconversion, prokaryotes	K00600,K01491,K01938
Vibo_18-Q3-R45-57_MAXAC.065	M00140	C1-unit interconversion, prokaryotes	K00600,K01491,K01938
Fred_18-Q3-R57-64_BAT3C.705	M00140	C1-unit interconversion, prokaryotes	K00600,K01491,K01938
Hade_18-Q3-R52-61_BATAC.287	M00140	C1-unit interconversion, prokaryotes	K00600,K01491,K01938
Hade_18-Q3-R52-61_MAXAC.360	M00140	C1-unit interconversion, prokaryotes	K00600,K01491,K01938
Fred_18-Q3-R57-64_BATAC.318	M00140	C1-unit interconversion, prokaryotes	K00600,K01491,K01938
EsbW_18-Q3-R4-48_BAT3C.194	M00140	C1-unit interconversion, prokaryotes	K00600,K01491,K01938
EsbE_18-Q3-R3-47_BATAC.228	M00140	C1-unit interconversion, prokaryotes	K00600,K01491,K01938
Kalu_18-Q3-R12-55_MAXAC.198_cln	M00140	C1-unit interconversion, prokaryotes	K00600,K01491,K01938
Fred_18-Q3-R57-64_MAXAC.250	M00140	C1-unit interconversion, prokaryotes	K00600,K01491,K01938
Rand_18-Q3-R56-63_MAXAC.181	M00140	C1-unit interconversion, prokaryotes	K00600,K01491,K01938
Aved_18-Q3-R54-62_BATAC.345	M00140	C1-unit interconversion, prokaryotes	K00600,K01491,K01938
EsbW_18-Q3-R4-48_MAXAC.080	M00140	C1-unit interconversion, prokaryotes	K00600,K01491,K01938
Hade_18-Q3-R52-61_BATAC.229	M00140	C1-unit interconversion, prokaryotes	K00600,K01491,K01938
Kalu_18-Q3-R12-55_MAXAC.123	M00140	C1-unit interconversion, prokaryotes	K00600,K01491,K01938
Skiv_18-Q3-R9-52_MAXAC.067	M00141	C1-unit interconversion, eukaryotes	K00600,K00288
Viby_18-Q3-R106-67_BAT3C.260	M00141	C1-unit interconversion, eukaryotes	K00600,K00288
Hjor_18-Q3-R7-51_BATAC.136	M00141	C1-unit interconversion, eukaryotes	K00600,K00288
OdNE_18-Q3-R46-58_MAXAC.008	M00141	C1-unit interconversion, eukaryotes	K00600,K00288
EsbE_18-Q3-R3-47_MAXAC.007	M00141	C1-unit interconversion, eukaryotes	K00600,K00288
Kalu_18-Q3-R12-55_MAXAC.198_cln	M00590	Erythritol transport system	K17202,K17203,K17204
Skiv_18-Q3-R9-52_MAXAC.113	M00307	Pyruvate oxidation, pyruvate => acetyl-CoA	K03737
EsbE_18-Q3-R3-47_BAT3C.144	M00307	Pyruvate oxidation, pyruvate => acetyl-CoA	K00161,K00162,K00627,K00382,K03737
Aved_18-Q3-R54-62_BATAC.851	M00307	Pyruvate oxidation, pyruvate => acetyl-CoA	K00163,K00161,K00162,K00627,K00382,K03737
Kalu_18-Q3-R12-55_MAXAC.078_cln	M00307	Pyruvate oxidation, pyruvate => acetyl-CoA	K00161,K00162,K00627,K00382
Mari_18-Q3-R65-66_BATAC.326	M00307	Pyruvate oxidation, pyruvate => acetyl-CoA	K00161,K00162,K00627,K00382,K03737
OdNW_18-Q3-R42-56_MAXAC.155	M00307	Pyruvate oxidation, pyruvate => acetyl-CoA	K00161,K00162,K00627,K00382,K03737
Mari_18-Q3-R65-66_MAXAC.226	M00307	Pyruvate oxidation, pyruvate => acetyl-CoA	K00161,K00162,K00627,K00382,K03737
EsbW_18-Q3-R4-48_BAT3C.4_cln	M00307	Pyruvate oxidation, pyruvate => acetyl-CoA	K03737
Kalu_18-Q3-R12-55_BAT3C.268	M00307	Pyruvate oxidation, pyruvate => acetyl-CoA	K00161,K00162,K00627,K00382
OdNW_18-Q3-R42-56_BATAC.478	M00307	Pyruvate oxidation, pyruvate => acetyl-CoA	K03737
AalW_18-Q3-R10-53_MAXAC.144	M00307	Pyruvate oxidation, pyruvate => acetyl-CoA	K00161,K00162,K00627,K00382,K03737
AalE_18-Q3-R2-46_MAXAC.019	M00307	Pyruvate oxidation, pyruvate => acetyl-CoA	K03737
Aved_18-Q3-R54-62_BATAC.601	M00307	Pyruvate oxidation, pyruvate => acetyl-CoA	K00161,K00162,K00627,K00382
Mari_18-Q3-R65-66_MAXAC.049	M00307	Pyruvate oxidation, pyruvate => acetyl-CoA	K03737
Kalu_18-Q3-R12-55_MAXAC.185_cln	M00307	Pyruvate oxidation, pyruvate => acetyl-CoA	K00161,K00162,K00627,K00382,K03737
Kalu_18-Q3-R12-55_BAT3C.355	M00307	Pyruvate oxidation, pyruvate => acetyl-CoA	K00161,K00162,K00627,K00382
Skiv_18-Q3-R9-52_MAXAC.067	M00307	Pyruvate oxidation, pyruvate => acetyl-CoA	K03737
Ribe_18-Q3-R11-54_MAXAC.077	M00307	Pyruvate oxidation, pyruvate => acetyl-CoA	K03737
Hjor_18-Q3-R7-51_BAT3C.167	M00307	Pyruvate oxidation, pyruvate => acetyl-CoA	K03737
OdNE_18-Q3-R46-58_BATAC.193	M00307	Pyruvate oxidation, pyruvate => acetyl-CoA	K03737
Hirt_18-Q3-R61-65_MAXAC.091	M00307	Pyruvate oxidation, pyruvate => acetyl-CoA	K00163,K00627,K00382,K03737
Kalu_18-Q3-R12-55_BAT3C.226	M00307	Pyruvate oxidation, pyruvate => acetyl-CoA	K00161,K00162,K00627,K00382,K03737
Vibo_18-Q3-R45-57_MAXAC.065	M00307	Pyruvate oxidation, pyruvate => acetyl-CoA	K00161,K00162,K00627,K00382,K03737
Fred_18-Q3-R57-64_BAT3C.705	M00307	Pyruvate oxidation, pyruvate => acetyl-CoA	K03737
Viby_18-Q3-R106-67_BAT3C.260	M00307	Pyruvate oxidation, pyruvate => acetyl-CoA	K03737
Hade_18-Q3-R52-61_BATAC.287	M00307	Pyruvate oxidation, pyruvate => acetyl-CoA	K00163,K00161,K00162,K00627,K00382,K03737
Hade_18-Q3-R52-61_MAXAC.360	M00307	Pyruvate oxidation, pyruvate => acetyl-CoA	K00161,K00162,K00627,K00382
Kalu_18-Q3-R12-55_MAXAC.141_sub	M00307	Pyruvate oxidation, pyruvate => acetyl-CoA	K00161,K00162,K00627,K00382
Fred_18-Q3-R57-64_BATAC.318	M00307	Pyruvate oxidation, pyruvate => acetyl-CoA	K03737
Vibo_18-Q3-R45-57_BAT3C.161	M00307	Pyruvate oxidation, pyruvate => acetyl-CoA	K03737
EsbW_18-Q3-R4-48_BAT3C.194	M00307	Pyruvate oxidation, pyruvate => acetyl-CoA	K00161,K00162,K00627,K00382,K03737
EsbE_18-Q3-R3-47_BATAC.228	M00307	Pyruvate oxidation, pyruvate => acetyl-CoA	K00161,K00162,K00627,K00382,K03737
Kalu_18-Q3-R12-55_MAXAC.198_cln	M00307	Pyruvate oxidation, pyruvate => acetyl-CoA	K00163,K00161,K00162,K00627,K00382,K03737
Fred_18-Q3-R57-64_BAT3C.662	M00307	Pyruvate oxidation, pyruvate => acetyl-CoA	K03737
Hjor_18-Q3-R7-51_BATAC.136	M00307	Pyruvate oxidation, pyruvate => acetyl-CoA	K03737
Lyne_18-Q3-R50-59_MAXAC.015	M00307	Pyruvate oxidation, pyruvate => acetyl-CoA	K03737
Fred_18-Q3-R57-64_MAXAC.250	M00307	Pyruvate oxidation, pyruvate => acetyl-CoA	K00161,K00162,K00627,K00382
Aved_18-Q3-R54-62_BATAC.345	M00307	Pyruvate oxidation, pyruvate => acetyl-CoA	K00161,K00162,K00627,K00382,K03737
EsbW_18-Q3-R4-48_MAXAC.080	M00307	Pyruvate oxidation, pyruvate => acetyl-CoA	K00161,K00162,K00627,K00382,K03737
EsbW_18-Q3-R4-48_BATAC.318	M00307	Pyruvate oxidation, pyruvate => acetyl-CoA	K00161,K00162,K00627,K00382,K03737
Hjor_18-Q3-R7-51_BAT3C.239	M00307	Pyruvate oxidation, pyruvate => acetyl-CoA	K03737
Kalu_18-Q3-R12-55_MAXAC.123	M00307	Pyruvate oxidation, pyruvate => acetyl-CoA	K00163,K00161,K00162,K00627,K00382,K03737
OdNE_18-Q3-R46-58_MAXAC.008	M00307	Pyruvate oxidation, pyruvate => acetyl-CoA	K03737
EsbE_18-Q3-R3-47_MAXAC.007	M00307	Pyruvate oxidation, pyruvate => acetyl-CoA	K03737
Skiv_18-Q3-R9-52_BATAC.396	M00307	Pyruvate oxidation, pyruvate => acetyl-CoA	K00163,K00627,K00382,K03737
AalW_18-Q3-R10-53_BAT3C.204	M00189	Molybdate transport system	K02020,K02018,K02017
Aved_18-Q3-R54-62_BATAC.851	M00189	Molybdate transport system	K02020,K02018,K02017
OdNW_18-Q3-R42-56_BATAC.478	M00189	Molybdate transport system	K02020,K02018,K02017
AalE_18-Q3-R2-46_MAXAC.019	M00189	Molybdate transport system	K02020,K02018,K02017
Kalu_18-Q3-R12-55_MAXAC.185_cln	M00189	Molybdate transport system	K02020,K02018,K02017
Skiv_18-Q3-R9-52_MAXAC.067	M00189	Molybdate transport system	K02020,K02018,K02017
Hjor_18-Q3-R7-51_BAT3C.167	M00189	Molybdate transport system	K02020,K02018,K02017
Viby_18-Q3-R106-67_BAT3C.260	M00189	Molybdate transport system	K02020,K02018,K02017
Hade_18-Q3-R52-61_BATAC.287	M00189	Molybdate transport system	K02020,K02018,K02017
Vibo_18-Q3-R45-57_BAT3C.161	M00189	Molybdate transport system	K02020,K02018,K02017
EsbW_18-Q3-R4-48_BAT3C.194	M00189	Molybdate transport system	K02020,K02018,K02017
AalE_18-Q3-R2-46_BATAC.155	M00189	Molybdate transport system	K02020,K02018,K02017
Kalu_18-Q3-R12-55_MAXAC.198_cln	M00189	Molybdate transport system	K02020,K02018,K02017
Fred_18-Q3-R57-64_BAT3C.662	M00189	Molybdate transport system	K02020,K02018,K02017
Lyne_18-Q3-R50-59_MAXAC.015	M00189	Molybdate transport system	K02020,K02018,K02017
Rand_18-Q3-R56-63_MAXAC.181	M00189	Molybdate transport system	K02020,K02018,K02017
Kalu_18-Q3-R12-55_MAXAC.123	M00189	Molybdate transport system	K02020,K02018,K02017
OdNE_18-Q3-R46-58_MAXAC.008	M00189	Molybdate transport system	K02020,K02018,K02017
Skiv_18-Q3-R9-52_BATAC.396	M00189	Molybdate transport system	K02020,K02018,K02017
AalW_18-Q3-R10-53_BAT3C.204	M00093	Phosphatidylethanolamine (PE) biosynthesis, PA => PS => PE	K00981,K17103,K01613
Skiv_18-Q3-R9-52_MAXAC.113	M00093	Phosphatidylethanolamine (PE) biosynthesis, PA => PS => PE	K00981,K17103,K01613
EsbE_18-Q3-R3-47_BAT3C.144	M00093	Phosphatidylethanolamine (PE) biosynthesis, PA => PS => PE	K00981,K17103,K01613
Aved_18-Q3-R54-62_BATAC.851	M00093	Phosphatidylethanolamine (PE) biosynthesis, PA => PS => PE	K00981,K17103,K01613
Kalu_18-Q3-R12-55_MAXAC.078_cln	M00093	Phosphatidylethanolamine (PE) biosynthesis, PA => PS => PE	K00981,K17103,K01613
Mari_18-Q3-R65-66_BATAC.326	M00093	Phosphatidylethanolamine (PE) biosynthesis, PA => PS => PE	K00981,K17103,K01613
OdNW_18-Q3-R42-56_MAXAC.155	M00093	Phosphatidylethanolamine (PE) biosynthesis, PA => PS => PE	K00981,K17103,K01613
Mari_18-Q3-R65-66_MAXAC.226	M00093	Phosphatidylethanolamine (PE) biosynthesis, PA => PS => PE	K00981,K17103,K01613
EsbW_18-Q3-R4-48_BAT3C.4_cln	M00093	Phosphatidylethanolamine (PE) biosynthesis, PA => PS => PE	K00981,K17103,K01613
Kalu_18-Q3-R12-55_BAT3C.261	M00093	Phosphatidylethanolamine (PE) biosynthesis, PA => PS => PE	K00981,K17103,K01613
Kalu_18-Q3-R12-55_BAT3C.268	M00093	Phosphatidylethanolamine (PE) biosynthesis, PA => PS => PE	K00981,K17103,K01613
OdNW_18-Q3-R42-56_BATAC.478	M00093	Phosphatidylethanolamine (PE) biosynthesis, PA => PS => PE	K00981,K17103,K01613
AalW_18-Q3-R10-53_MAXAC.144	M00093	Phosphatidylethanolamine (PE) biosynthesis, PA => PS => PE	K00981,K17103,K01613
AalE_18-Q3-R2-46_MAXAC.019	M00093	Phosphatidylethanolamine (PE) biosynthesis, PA => PS => PE	K00981,K17103,K01613
Mari_18-Q3-R65-66_MAXAC.049	M00093	Phosphatidylethanolamine (PE) biosynthesis, PA => PS => PE	K00981,K17103,K01613
Kalu_18-Q3-R12-55_MAXAC.185_cln	M00093	Phosphatidylethanolamine (PE) biosynthesis, PA => PS => PE	K00981,K17103,K01613
Kalu_18-Q3-R12-55_BAT3C.355	M00093	Phosphatidylethanolamine (PE) biosynthesis, PA => PS => PE	K00981,K17103,K01613
Skiv_18-Q3-R9-52_MAXAC.067	M00093	Phosphatidylethanolamine (PE) biosynthesis, PA => PS => PE	K00981,K17103,K01613
Ribe_18-Q3-R11-54_MAXAC.077	M00093	Phosphatidylethanolamine (PE) biosynthesis, PA => PS => PE	K00981,K17103,K01613
OdNE_18-Q3-R46-58_BATAC.193	M00093	Phosphatidylethanolamine (PE) biosynthesis, PA => PS => PE	K00981,K17103,K01613
Hirt_18-Q3-R61-65_MAXAC.091	M00093	Phosphatidylethanolamine (PE) biosynthesis, PA => PS => PE	K00981,K17103,K01613
Kalu_18-Q3-R12-55_BAT3C.226	M00093	Phosphatidylethanolamine (PE) biosynthesis, PA => PS => PE	K00981,K17103,K01613
Vibo_18-Q3-R45-57_MAXAC.065	M00093	Phosphatidylethanolamine (PE) biosynthesis, PA => PS => PE	K00981,K17103,K01613
Fred_18-Q3-R57-64_BAT3C.705	M00093	Phosphatidylethanolamine (PE) biosynthesis, PA => PS => PE	K00981,K17103,K01613
Viby_18-Q3-R106-67_BAT3C.260	M00093	Phosphatidylethanolamine (PE) biosynthesis, PA => PS => PE	K00981,K17103,K01613
Hade_18-Q3-R52-61_MAXAC.360	M00093	Phosphatidylethanolamine (PE) biosynthesis, PA => PS => PE	K00981,K17103,K01613
Kalu_18-Q3-R12-55_MAXAC.141_sub	M00093	Phosphatidylethanolamine (PE) biosynthesis, PA => PS => PE	K00981,K17103,K01613
Fred_18-Q3-R57-64_BATAC.318	M00093	Phosphatidylethanolamine (PE) biosynthesis, PA => PS => PE	K00981,K17103,K01613
EsbW_18-Q3-R4-48_BAT3C.194	M00093	Phosphatidylethanolamine (PE) biosynthesis, PA => PS => PE	K00981,K17103,K01613
AalE_18-Q3-R2-46_BATAC.155	M00093	Phosphatidylethanolamine (PE) biosynthesis, PA => PS => PE	K00981,K17103,K01613
EsbE_18-Q3-R3-47_BATAC.228	M00093	Phosphatidylethanolamine (PE) biosynthesis, PA => PS => PE	K00981,K17103,K01613
Kalu_18-Q3-R12-55_MAXAC.198_cln	M00093	Phosphatidylethanolamine (PE) biosynthesis, PA => PS => PE	K00981,K17103,K01613
Fred_18-Q3-R57-64_BAT3C.662	M00093	Phosphatidylethanolamine (PE) biosynthesis, PA => PS => PE	K00981,K17103,K01613
Hjor_18-Q3-R7-51_BATAC.136	M00093	Phosphatidylethanolamine (PE) biosynthesis, PA => PS => PE	K00981,K17103,K01613
Lyne_18-Q3-R50-59_MAXAC.015	M00093	Phosphatidylethanolamine (PE) biosynthesis, PA => PS => PE	K00981,K17103,K01613
Fred_18-Q3-R57-64_MAXAC.250	M00093	Phosphatidylethanolamine (PE) biosynthesis, PA => PS => PE	K00981,K17103,K01613
Rand_18-Q3-R56-63_MAXAC.181	M00093	Phosphatidylethanolamine (PE) biosynthesis, PA => PS => PE	K00981,K17103,K01613
Aved_18-Q3-R54-62_BATAC.345	M00093	Phosphatidylethanolamine (PE) biosynthesis, PA => PS => PE	K00981,K17103,K01613
EsbW_18-Q3-R4-48_MAXAC.080	M00093	Phosphatidylethanolamine (PE) biosynthesis, PA => PS => PE	K00981,K17103,K01613
EsbW_18-Q3-R4-48_BATAC.318	M00093	Phosphatidylethanolamine (PE) biosynthesis, PA => PS => PE	K00981,K17103,K01613
Hade_18-Q3-R52-61_BATAC.229	M00093	Phosphatidylethanolamine (PE) biosynthesis, PA => PS => PE	K00981,K17103,K01613
Hjor_18-Q3-R7-51_BAT3C.239	M00093	Phosphatidylethanolamine (PE) biosynthesis, PA => PS => PE	K00981,K17103,K01613
Kalu_18-Q3-R12-55_MAXAC.123	M00093	Phosphatidylethanolamine (PE) biosynthesis, PA => PS => PE	K00981,K17103,K01613
OdNE_18-Q3-R46-58_MAXAC.008	M00093	Phosphatidylethanolamine (PE) biosynthesis, PA => PS => PE	K00981,K17103,K01613
EsbE_18-Q3-R3-47_MAXAC.007	M00093	Phosphatidylethanolamine (PE) biosynthesis, PA => PS => PE	K00981,K17103,K01613
Skiv_18-Q3-R9-52_BATAC.396	M00093	Phosphatidylethanolamine (PE) biosynthesis, PA => PS => PE	K00981,K17103,K01613
Skiv_18-Q3-R9-52_MAXAC.113	M00091	Phosphatidylcholine (PC) biosynthesis, PE => PC	K00570
EsbE_18-Q3-R3-47_BAT3C.144	M00091	Phosphatidylcholine (PC) biosynthesis, PE => PC	K00570
Mari_18-Q3-R65-66_BATAC.326	M00091	Phosphatidylcholine (PC) biosynthesis, PE => PC	K00570
Mari_18-Q3-R65-66_MAXAC.226	M00091	Phosphatidylcholine (PC) biosynthesis, PE => PC	K00570
EsbW_18-Q3-R4-48_BAT3C.4_cln	M00091	Phosphatidylcholine (PC) biosynthesis, PE => PC	K00570
Kalu_18-Q3-R12-55_BAT3C.268	M00091	Phosphatidylcholine (PC) biosynthesis, PE => PC	K00570
AalW_18-Q3-R10-53_MAXAC.144	M00091	Phosphatidylcholine (PC) biosynthesis, PE => PC	K00570
Aved_18-Q3-R54-62_BATAC.601	M00091	Phosphatidylcholine (PC) biosynthesis, PE => PC	K00570
Kalu_18-Q3-R12-55_MAXAC.185_cln	M00091	Phosphatidylcholine (PC) biosynthesis, PE => PC	K00570
Kalu_18-Q3-R12-55_BAT3C.355	M00091	Phosphatidylcholine (PC) biosynthesis, PE => PC	K00570
Hirt_18-Q3-R61-65_MAXAC.091	M00091	Phosphatidylcholine (PC) biosynthesis, PE => PC	K00570
Kalu_18-Q3-R12-55_BAT3C.226	M00091	Phosphatidylcholine (PC) biosynthesis, PE => PC	K00570
Vibo_18-Q3-R45-57_MAXAC.065	M00091	Phosphatidylcholine (PC) biosynthesis, PE => PC	K00570
Fred_18-Q3-R57-64_BAT3C.705	M00091	Phosphatidylcholine (PC) biosynthesis, PE => PC	K00570
Hade_18-Q3-R52-61_MAXAC.360	M00091	Phosphatidylcholine (PC) biosynthesis, PE => PC	K00570
Kalu_18-Q3-R12-55_MAXAC.141_sub	M00091	Phosphatidylcholine (PC) biosynthesis, PE => PC	K00570
Fred_18-Q3-R57-64_BATAC.318	M00091	Phosphatidylcholine (PC) biosynthesis, PE => PC	K00570
EsbE_18-Q3-R3-47_BATAC.228	M00091	Phosphatidylcholine (PC) biosynthesis, PE => PC	K00570
Kalu_18-Q3-R12-55_MAXAC.198_cln	M00091	Phosphatidylcholine (PC) biosynthesis, PE => PC	K00570
Fred_18-Q3-R57-64_MAXAC.250	M00091	Phosphatidylcholine (PC) biosynthesis, PE => PC	K00570
EsbW_18-Q3-R4-48_MAXAC.080	M00091	Phosphatidylcholine (PC) biosynthesis, PE => PC	K00570
EsbW_18-Q3-R4-48_BATAC.318	M00091	Phosphatidylcholine (PC) biosynthesis, PE => PC	K00570
Hade_18-Q3-R52-61_BATAC.229	M00091	Phosphatidylcholine (PC) biosynthesis, PE => PC	K00570
Skiv_18-Q3-R9-52_BATAC.396	M00091	Phosphatidylcholine (PC) biosynthesis, PE => PC	K00570
EsbW_18-Q3-R4-48_BAT3C.4_cln	M00096	C5 isoprenoid biosynthesis, non-mevalonate pathway	K01662,K00099,K00991,K00919,K01770,K03526,K03527,K01823
OdNW_18-Q3-R42-56_BATAC.478	M00628	beta-Lactam resistance, AmpC system	K08218,K01207,K17850,K17836
Skiv_18-Q3-R9-52_MAXAC.067	M00628	beta-Lactam resistance, AmpC system	K08218,K01207,K17850,K01467
OdNE_18-Q3-R46-58_MAXAC.008	M00628	beta-Lactam resistance, AmpC system	K08218,K01207,K17850,K17836
EsbE_18-Q3-R3-47_MAXAC.007	M00628	beta-Lactam resistance, AmpC system	K08218,K01207,K17850,K17836
Ribe_18-Q3-R11-54_MAXAC.077	M00247	Putative ABC transport system	K01989,K05832,K05833
Kalu_18-Q3-R12-55_BAT3C.261	M00246	Nickel transport system	K16915,K02008,K02007,K02006
Fred_18-Q3-R57-64_BAT3C.662	M00246	Nickel transport system	K16915,K02008,K02007,K02006
EsbW_18-Q3-R4-48_BAT3C.4_cln	M00242	Zinc transport system	K09815,K09816,K09817
AalE_18-Q3-R2-46_MAXAC.019	M00242	Zinc transport system	K09815,K09816,K09817
Ribe_18-Q3-R11-54_MAXAC.077	M00242	Zinc transport system	K09815,K09816,K09817
OdNE_18-Q3-R46-58_BATAC.193	M00242	Zinc transport system	K09815,K09816,K09817
Lyne_18-Q3-R50-59_MAXAC.015	M00242	Zinc transport system	K09815,K09816,K09817
Hjor_18-Q3-R7-51_BAT3C.239	M00242	Zinc transport system	K09815,K09816,K09817
AalW_18-Q3-R10-53_BAT3C.204	M00240	Iron complex transport system	K02016,K02015,K02013
EsbE_18-Q3-R3-47_BAT3C.144	M00240	Iron complex transport system	K02016,K02015,K02013
Aved_18-Q3-R54-62_BATAC.851	M00240	Iron complex transport system	K02016,K02015,K02013
Kalu_18-Q3-R12-55_MAXAC.078_cln	M00240	Iron complex transport system	K02016,K02015,K02013
Mari_18-Q3-R65-66_BATAC.326	M00240	Iron complex transport system	K02016,K02015,K02013
OdNW_18-Q3-R42-56_MAXAC.155	M00240	Iron complex transport system	K02016,K02015,K02013
Mari_18-Q3-R65-66_MAXAC.226	M00240	Iron complex transport system	K02016,K02015,K02013
EsbW_18-Q3-R4-48_BAT3C.4_cln	M00240	Iron complex transport system	K02016,K02015,K02013
Kalu_18-Q3-R12-55_BAT3C.261	M00240	Iron complex transport system	K02016,K02015,K02013
Kalu_18-Q3-R12-55_BAT3C.268	M00240	Iron complex transport system	K02016,K02015,K02013
AalW_18-Q3-R10-53_MAXAC.144	M00240	Iron complex transport system	K02016,K02015,K02013
AalE_18-Q3-R2-46_MAXAC.019	M00240	Iron complex transport system	K02016,K02015,K02013
Aved_18-Q3-R54-62_BATAC.601	M00240	Iron complex transport system	K02016,K02015,K02013
Mari_18-Q3-R65-66_MAXAC.049	M00240	Iron complex transport system	K02016,K02015,K02013
Kalu_18-Q3-R12-55_MAXAC.185_cln	M00240	Iron complex transport system	K02016,K02015,K02013
Skiv_18-Q3-R9-52_MAXAC.067	M00240	Iron complex transport system	K02016,K02015,K02013
Ribe_18-Q3-R11-54_MAXAC.077	M00240	Iron complex transport system	K02016,K02015,K02013
Hjor_18-Q3-R7-51_BAT3C.167	M00240	Iron complex transport system	K02016,K02015,K02013
OdNE_18-Q3-R46-58_BATAC.193	M00240	Iron complex transport system	K02016,K02015,K02013
Hirt_18-Q3-R61-65_MAXAC.091	M00240	Iron complex transport system	K02016,K02015,K02013
Kalu_18-Q3-R12-55_BAT3C.226	M00240	Iron complex transport system	K02016,K02015,K02013
Vibo_18-Q3-R45-57_MAXAC.065	M00240	Iron complex transport system	K02016,K02015,K02013
Fred_18-Q3-R57-64_BAT3C.705	M00240	Iron complex transport system	K02016,K02015,K02013
Viby_18-Q3-R106-67_BAT3C.260	M00240	Iron complex transport system	K02016,K02015,K02013
Hade_18-Q3-R52-61_BATAC.287	M00240	Iron complex transport system	K02016,K02015,K02013
Hade_18-Q3-R52-61_MAXAC.360	M00240	Iron complex transport system	K02016,K02015,K02013
Kalu_18-Q3-R12-55_MAXAC.141_sub	M00240	Iron complex transport system	K02016,K02015,K02013
Vibo_18-Q3-R45-57_BAT3C.161	M00240	Iron complex transport system	K02016,K02015,K02013
EsbW_18-Q3-R4-48_BAT3C.194	M00240	Iron complex transport system	K02016,K02015,K02013
AalE_18-Q3-R2-46_BATAC.155	M00240	Iron complex transport system	K02016,K02015,K02013
EsbE_18-Q3-R3-47_BATAC.228	M00240	Iron complex transport system	K02016,K02015,K02013
Kalu_18-Q3-R12-55_MAXAC.198_cln	M00240	Iron complex transport system	K02016,K02015,K02013
Fred_18-Q3-R57-64_BAT3C.662	M00240	Iron complex transport system	K02016,K02015,K02013
Hjor_18-Q3-R7-51_BATAC.136	M00240	Iron complex transport system	K02016,K02015,K02013
Lyne_18-Q3-R50-59_MAXAC.015	M00240	Iron complex transport system	K02016,K02015,K02013
Fred_18-Q3-R57-64_MAXAC.250	M00240	Iron complex transport system	K02016,K02015,K02013
Rand_18-Q3-R56-63_MAXAC.181	M00240	Iron complex transport system	K02016,K02015,K02013
Aved_18-Q3-R54-62_BATAC.345	M00240	Iron complex transport system	K02016,K02015,K02013
EsbW_18-Q3-R4-48_MAXAC.080	M00240	Iron complex transport system	K02016,K02015,K02013
EsbW_18-Q3-R4-48_BATAC.318	M00240	Iron complex transport system	K02016,K02015,K02013
OdNE_18-Q3-R46-58_MAXAC.008	M00240	Iron complex transport system	K02016,K02015,K02013
EsbE_18-Q3-R3-47_MAXAC.007	M00240	Iron complex transport system	K02016,K02015,K02013
Skiv_18-Q3-R9-52_BATAC.396	M00240	Iron complex transport system	K02016,K02015,K02013
AalW_18-Q3-R10-53_BAT3C.204	M00432	Leucine biosynthesis, 2-oxoisovalerate => 2-oxoisocaproate	K01649,K01703,K01704,K00052
Aved_18-Q3-R54-62_BATAC.851	M00432	Leucine biosynthesis, 2-oxoisovalerate => 2-oxoisocaproate	K01649,K01703,K01704,K00052
OdNW_18-Q3-R42-56_MAXAC.155	M00432	Leucine biosynthesis, 2-oxoisovalerate => 2-oxoisocaproate	K01649,K01703,K01704,K00052
Mari_18-Q3-R65-66_MAXAC.226	M00432	Leucine biosynthesis, 2-oxoisovalerate => 2-oxoisocaproate	K01649,K01703,K01704,K00052
EsbW_18-Q3-R4-48_BAT3C.4_cln	M00432	Leucine biosynthesis, 2-oxoisovalerate => 2-oxoisocaproate	K01649,K01703,K01704,K00052
Kalu_18-Q3-R12-55_BAT3C.261	M00432	Leucine biosynthesis, 2-oxoisovalerate => 2-oxoisocaproate	K01649,K01703,K01704,K00052
OdNW_18-Q3-R42-56_BATAC.478	M00432	Leucine biosynthesis, 2-oxoisovalerate => 2-oxoisocaproate	K01649,K01703,K01704,K00052
AalW_18-Q3-R10-53_MAXAC.144	M00432	Leucine biosynthesis, 2-oxoisovalerate => 2-oxoisocaproate	K01649,K01703,K01704,K00052
AalE_18-Q3-R2-46_MAXAC.019	M00432	Leucine biosynthesis, 2-oxoisovalerate => 2-oxoisocaproate	K01649,K01703,K01704,K00052
Kalu_18-Q3-R12-55_BAT3C.355	M00432	Leucine biosynthesis, 2-oxoisovalerate => 2-oxoisocaproate	K01649,K01703,K01704,K00052
Skiv_18-Q3-R9-52_MAXAC.067	M00432	Leucine biosynthesis, 2-oxoisovalerate => 2-oxoisocaproate	K01649,K01703,K01704,K00052
Ribe_18-Q3-R11-54_MAXAC.077	M00432	Leucine biosynthesis, 2-oxoisovalerate => 2-oxoisocaproate	K01649,K01703,K01704,K00052
Hjor_18-Q3-R7-51_BAT3C.167	M00432	Leucine biosynthesis, 2-oxoisovalerate => 2-oxoisocaproate	K01649,K01703,K01704,K00052
OdNE_18-Q3-R46-58_BATAC.193	M00432	Leucine biosynthesis, 2-oxoisovalerate => 2-oxoisocaproate	K01649,K01703,K01704,K00052
Viby_18-Q3-R106-67_BAT3C.260	M00432	Leucine biosynthesis, 2-oxoisovalerate => 2-oxoisocaproate	K01649,K01703,K01704,K00052
Hade_18-Q3-R52-61_BATAC.287	M00432	Leucine biosynthesis, 2-oxoisovalerate => 2-oxoisocaproate	K01649,K01703,K01704,K00052
Vibo_18-Q3-R45-57_BAT3C.161	M00432	Leucine biosynthesis, 2-oxoisovalerate => 2-oxoisocaproate	K01649,K01703,K01704,K00052
AalE_18-Q3-R2-46_BATAC.155	M00432	Leucine biosynthesis, 2-oxoisovalerate => 2-oxoisocaproate	K01649,K01703,K01704,K00052
Kalu_18-Q3-R12-55_MAXAC.198_cln	M00432	Leucine biosynthesis, 2-oxoisovalerate => 2-oxoisocaproate	K01649,K01703,K01704,K00052
Fred_18-Q3-R57-64_BAT3C.662	M00432	Leucine biosynthesis, 2-oxoisovalerate => 2-oxoisocaproate	K01649,K01703,K01704,K00052
Hjor_18-Q3-R7-51_BATAC.136	M00432	Leucine biosynthesis, 2-oxoisovalerate => 2-oxoisocaproate	K01649,K01703,K01704,K00052
Lyne_18-Q3-R50-59_MAXAC.015	M00432	Leucine biosynthesis, 2-oxoisovalerate => 2-oxoisocaproate	K01649,K01703,K01704,K00052
Fred_18-Q3-R57-64_MAXAC.250	M00432	Leucine biosynthesis, 2-oxoisovalerate => 2-oxoisocaproate	K01649,K01703,K01704,K00052
Rand_18-Q3-R56-63_MAXAC.181	M00432	Leucine biosynthesis, 2-oxoisovalerate => 2-oxoisocaproate	K01649,K01703,K01704,K00052
Aved_18-Q3-R54-62_BATAC.345	M00432	Leucine biosynthesis, 2-oxoisovalerate => 2-oxoisocaproate	K01649,K01703,K01704,K00052
EsbW_18-Q3-R4-48_BATAC.318	M00432	Leucine biosynthesis, 2-oxoisovalerate => 2-oxoisocaproate	K01649,K01703,K01704,K00052
Kalu_18-Q3-R12-55_MAXAC.123	M00432	Leucine biosynthesis, 2-oxoisovalerate => 2-oxoisocaproate	K01649,K01703,K01704,K00052
OdNE_18-Q3-R46-58_MAXAC.008	M00432	Leucine biosynthesis, 2-oxoisovalerate => 2-oxoisocaproate	K01649,K01703,K01704,K00052
EsbE_18-Q3-R3-47_MAXAC.007	M00432	Leucine biosynthesis, 2-oxoisovalerate => 2-oxoisocaproate	K01649,K01703,K01704,K00052
Skiv_18-Q3-R9-52_BATAC.396	M00432	Leucine biosynthesis, 2-oxoisovalerate => 2-oxoisocaproate	K01649,K01703,K01704,K00052
AalW_18-Q3-R10-53_BAT3C.204	M00434	PhoR-PhoB (phosphate starvation response) two-component regulatory system	K07636,K07658
Skiv_18-Q3-R9-52_MAXAC.113	M00434	PhoR-PhoB (phosphate starvation response) two-component regulatory system	K07636,K07658
EsbE_18-Q3-R3-47_BAT3C.144	M00434	PhoR-PhoB (phosphate starvation response) two-component regulatory system	K07636,K07658
Aved_18-Q3-R54-62_BATAC.851	M00434	PhoR-PhoB (phosphate starvation response) two-component regulatory system	K07636,K07658
Kalu_18-Q3-R12-55_MAXAC.078_cln	M00434	PhoR-PhoB (phosphate starvation response) two-component regulatory system	K07636,K07658
Mari_18-Q3-R65-66_BATAC.326	M00434	PhoR-PhoB (phosphate starvation response) two-component regulatory system	K07636,K07658
OdNW_18-Q3-R42-56_MAXAC.155	M00434	PhoR-PhoB (phosphate starvation response) two-component regulatory system	K07636,K07658
Mari_18-Q3-R65-66_MAXAC.226	M00434	PhoR-PhoB (phosphate starvation response) two-component regulatory system	K07636,K07658
EsbW_18-Q3-R4-48_BAT3C.4_cln	M00434	PhoR-PhoB (phosphate starvation response) two-component regulatory system	K07636,K07657
Kalu_18-Q3-R12-55_BAT3C.261	M00434	PhoR-PhoB (phosphate starvation response) two-component regulatory system	K07636,K07657,K07658
Kalu_18-Q3-R12-55_BAT3C.268	M00434	PhoR-PhoB (phosphate starvation response) two-component regulatory system	K07636,K07658
OdNW_18-Q3-R42-56_BATAC.478	M00434	PhoR-PhoB (phosphate starvation response) two-component regulatory system	K07636,K07657,K07658
AalW_18-Q3-R10-53_MAXAC.144	M00434	PhoR-PhoB (phosphate starvation response) two-component regulatory system	K07636,K07658
Aved_18-Q3-R54-62_BATAC.601	M00434	PhoR-PhoB (phosphate starvation response) two-component regulatory system	K07636,K07658
Mari_18-Q3-R65-66_MAXAC.049	M00434	PhoR-PhoB (phosphate starvation response) two-component regulatory system	K07636,K07657,K07658
Kalu_18-Q3-R12-55_MAXAC.185_cln	M00434	PhoR-PhoB (phosphate starvation response) two-component regulatory system	K07636,K07658
Kalu_18-Q3-R12-55_BAT3C.355	M00434	PhoR-PhoB (phosphate starvation response) two-component regulatory system	K07636,K07658
Skiv_18-Q3-R9-52_MAXAC.067	M00434	PhoR-PhoB (phosphate starvation response) two-component regulatory system	K07636,K07658
Ribe_18-Q3-R11-54_MAXAC.077	M00434	PhoR-PhoB (phosphate starvation response) two-component regulatory system	K07636,K07658
Hjor_18-Q3-R7-51_BAT3C.167	M00434	PhoR-PhoB (phosphate starvation response) two-component regulatory system	K07636,K07657,K07658
OdNE_18-Q3-R46-58_BATAC.193	M00434	PhoR-PhoB (phosphate starvation response) two-component regulatory system	K07636,K07658
Hirt_18-Q3-R61-65_MAXAC.091	M00434	PhoR-PhoB (phosphate starvation response) two-component regulatory system	K07636,K07657,K07658
[truncated: 638 more rows]
